# Supplementary material for: Visible-light photoredox-catalyzed C–O bond cleavage of diaryl ethers by acridinium photocatalysts at room temperature
Source: Nat Commun. 2020 Nov 30;11:6126. doi: 10.1038/s41467-020-19944-x (PMC7705023; doi:10.1038/s41467-020-19944-x)
Supplement: Supplementary file 3 — Source Data [file 41467_2020_19944_MOESM3_ESM.xlsx]

## Sheet: High resolution data
	PC 2	Calculated for 374.19033
	PC 3	Calculated for 486.31553
	PC4	Calculated for 542.37813
		Calculated for 528.36303
	PC 5
	PC 6	Calculated for 568.31911
	PC 7	Calculated for 518.32175
	PC 8	Calculated for 568.25323
	PC 9	Calculated for 552.28278
	PC 10	Calculated for 552.28278
	PC 11	Calculated for 538.26713
	PC 12	Calculated for 496.22018

## Sheet:  Supplementary Fig. 2
λ	G1
700	0.1025
699	0.1033
698	0.1038
697	0.1044
696	0.1051
695	0.1056
694	0.1061
693	0.1067
692	0.1072
691	0.1077
690	0.108
689	0.1086
688	0.109
687	0.1094
686	0.1098
685	0.11
684	0.1103
683	0.1106
682	0.1109
681	0.1113
680	0.1114
679	0.1117
678	0.1118
677	0.112
676	0.112
675	0.1122
674	0.1123
673	0.1124
672	0.1124
671	0.1125
670	0.1124
669	0.1125
668	0.1123
667	0.1123
666	0.1122
665	0.1122
664	0.112
663	0.1119
662	0.1118
661	0.1117
660	0.1114
659	0.1112
658	0.111
657	0.1108
656	0.1104
655	0.1101
654	0.1099
653	0.1095
652	0.1092
651	0.1089
650	0.1086
649	0.1082
648	0.1078
647	0.1074
646	0.1069
645	0.1065
644	0.1061
643	0.1056
642	0.1051
641	0.1048
640	0.1042
639	0.1037
638	0.1032
637	0.1026
636	0.102
635	0.1015
634	0.1012
633	0.1005
632	0.0999
631	0.0992
630	0.0987
629	0.098
628	0.0973
627	0.0967
626	0.096
625	0.0951
624	0.0946
623	0.0937
622	0.0929
621	0.0923
620	0.0914
619	0.0907
618	0.09
617	0.0891
616	0.0885
615	0.0876
614	0.0869
613	0.0861
612	0.0853
611	0.0845
610	0.0836
609	0.0827
608	0.0818
607	0.0809
606	0.08
605	0.0792
604	0.0783
603	0.0775
602	0.0765
601	0.0757
600	0.0748
599	0.0738
598	0.0731
597	0.0722
596	0.0713
595	0.0704
594	0.0695
593	0.0686
592	0.0678
591	0.0669
590	0.0661
589	0.0651
588	0.0642
587	0.0635
586	0.0627
585	0.0617
584	0.0609
583	0.0601
582	0.0592
581	0.0585
580	0.0576
579	0.0569
578	0.0561
577	0.0554
576	0.0546
575	0.0541
574	0.0533
573	0.0525
572	0.052
571	0.0512
570	0.0507
569	0.05
568	0.0493
567	0.0488
566	0.0481
565	0.0477
564	0.0472
563	0.0466
562	0.046
561	0.0457
560	0.0453
559	0.0447
558	0.0443
557	0.0439
556	0.0436
555	0.0431
554	0.0429
553	0.0427
552	0.0424
551	0.0422
550	0.042
549	0.0418
548	0.0417
547	0.0415
546	0.0415
545	0.0415
544	0.0414
543	0.0415
542	0.0416
541	0.0417
540	0.0419
539	0.0422
538	0.0424
537	0.0426
536	0.043
535	0.0434
534	0.0439
533	0.0445
532	0.045
531	0.0456
530	0.0464
529	0.0472
528	0.048
527	0.0489
526	0.05
525	0.0512
524	0.0523
523	0.0535
522	0.055
521	0.0564
520	0.058
519	0.0598
518	0.0617
517	0.0636
516	0.0655
515	0.0679
514	0.0702
513	0.073
512	0.0757
511	0.0786
510	0.0818
509	0.085
508	0.0886
507	0.0925
506	0.0966
505	0.101
504	0.1055
503	0.1104
502	0.1156
501	0.1211
500	0.1272
499	0.1336
498	0.1403
497	0.1473
496	0.155
495	0.1632
494	0.1717
493	0.1809
492	0.1905
491	0.2005
490	0.2115
489	0.2231
488	0.2354
487	0.2483
486	0.2618
485	0.2761
484	0.2918
483	0.3087
482	0.3264
481	0.3452
480	0.365
479	0.3856
478	0.4083
477	0.4322
476	0.4581
475	0.4855
474	0.5144
473	0.5452
472	0.5779
471	0.6132
470	0.651
469	0.6915
468	0.7352
467	0.7803
466	0.8291
465	0.884
464	0.9431
463	1.0062
462	1.0739
461	1.1459
460	1.2253
459	1.3125
458	1.4049
457	1.5013
456	1.5963
455	1.6856
454	1.7693
453	1.8487
452	1.9313
451	2.0063
450	2.0868
449	2.1619
448	2.2321
447	2.2977
446	2.3625
445	2.4178
444	2.468
443	2.508
442	2.5622
441	2.5664
440	2.601
439	2.6024
438	2.6102
437	2.6114
436	2.592
435	2.5809
434	2.6025
433	2.5836
432	2.5806
431	2.567
430	2.5624
429	2.5525
428	2.5439
427	2.5276
426	2.5291
425	2.5317
424	2.5092
423	2.5119
422	2.4955
421	2.5096
420	2.3391
419	2.2924
418	2.2894
417	2.2803
416	2.2737
415	2.2685
414	2.2622
413	2.255
412	2.2509
411	2.2391
410	2.2379
409	2.2297
408	2.2237
407	2.2152
406	2.2109
405	2.2038
404	2.2002
403	2.1899
402	2.1839
401	2.1803
400	2.1737
399	2.1696
398	2.1608
397	2.1569
396	2.149
395	2.1396
394	2.1376
393	2.129
392	2.1212
391	2.1119
390	2.1073
389	2.1032
388	2.0944
387	2.0823
386	2.0819
385	2.0808
384	2.2015
383	2.2236
382	2.3084
381	2.4669
380	2.41
379	2.3424
378	2.4921
377	2.5583
376	2.5692
375	2.6477
374	2.5515
373	2.5647
372	2.5419
371	2.5616
370	2.6006
369	2.649
368	2.6117
367	2.6134
366	2.6857
365	2.6102
364	2.6058
363	2.5679
362	2.6941
361	2.6288
360	2.6192
359	2.6212
358	2.7087
357	2.5576
356	2.6685
355	2.538
354	2.7171
353	2.6184
352	2.5331
351	2.5549
350	2.5736
349	2.581
348	2.4901
347	2.4597
346	2.5989
345	2.4936
344	2.5332
343	2.5216
342	2.4579
341	2.4512
340	2.45
339	2.3734
338	2.4033
337	2.4684
336	2.4211
335	2.4346
334	2.4262
333	2.4771
332	2.409
331	2.1972
330	2.4493
329	2.2661
328	2.2888
327	2.3034
326	2.5636
325	2.5858
324	2.5666
323	2.5123
322	2.696
321	2.5737
320	2.5529
319	2.5643
318	2.6361
317	2.6463
316	2.6063
315	2.5804
314	2.6668
313	2.6167
312	2.5719
311	2.6782
310	2.6457
309	2.6742
308	2.7407
307	2.5905
306	2.7038
305	2.6695
304	2.5728
303	2.8113
302	2.6678
301	2.65
300	2.6604
299	2.631
298	2.7749
297	2.7161
296	2.6296
295	2.6279
294	2.712
293	2.5986
292	2.6478
291	2.5874
290	2.6619
289	2.6895
288	2.6387
287	2.689
286	2.6649
285	2.6644
284	2.5817
283	2.5014
282	2.7063
281	2.6274
280	2.6809
279	2.6534
278	2.6678
277	2.6174
276	2.6715
275	2.5592
274	2.6339
273	2.7497
272	2.6475
271	2.7219
270	2.6135
269	2.7239
268	2.7234
267	2.6069
266	2.7562
265	2.732
264	2.6797
263	2.7602
262	2.6834
261	2.6773
260	2.7166
259	2.6208
258	2.748
257	2.7824
256	2.7276
255	2.7493
254	2.7066
253	2.7855
252	2.6878
251	2.6098
250	2.7341
249	2.6644
248	2.6693
247	2.7106
246	2.7041
245	2.6822
244	2.6618
243	2.6087
242	2.6425
241	2.7362
240	2.7151
239	2.7301
238	2.6489
237	2.635
236	2.6528
235	2.5257
234	2.616
233	2.5455
232	2.5396
231	2.4871
230	2.3787
229	2.3816
228	2.3849
227	2.2981
226	2.3019
225	2.0993
224	2.0295
223	2.0193
222	1.7968
221	1.814
220	1.591
219	1.4692
218	1.5447
217	1.3256
216	1.3189
215	1.0335
214	0.8961
213	0.7537
212	0.7527
211	0.6111
210	0.59
209	0.566
208	0.4574
207	0.4048
206	0.3025
205	0.378
204	0.3432
203	0.3666
202	0.2926
201	0.1491
200	0.1676

## Sheet:  Supplementary Fig. 3
λ	G1
700	0.0013
699	0.0014
698	0.0014
697	0.0013
696	0.0014
695	0.0014
694	0.0013
693	0.0014
692	0.0013
691	0.0014
690	0.0014
689	0.0013
688	0.0014
687	0.0013
686	0.0013
685	0.0014
684	0.0013
683	0.0013
682	0.0014
681	0.0014
680	0.0013
679	0.0014
678	0.0013
677	0.0013
676	0.0012
675	0.0013
674	0.0012
673	0.0013
672	0.0013
671	0.0013
670	0.0012
669	0.0013
668	0.0012
667	0.0012
666	0.0012
665	0.0013
664	0.0012
663	0.0012
662	0.0012
661	0.0012
660	0.0011
659	0.0013
658	0.0011
657	0.0011
656	0.0011
655	0.0011
654	0.0011
653	0.001
652	0.001
651	0.0009
650	0.0009
649	0.001
648	0.0009
647	0.001
646	0.0008
645	0.0008
644	0.0009
643	0.0008
642	0.0007
641	0.0007
640	0.0007
639	0.0006
638	0.0007
637	0.0005
636	0.0006
635	0.0005
634	0.0006
633	0.0005
632	0.0004
631	0.0004
630	0.0003
629	0.0005
628	0.0004
627	0.0003
626	0.0003
625	0.0003
624	0.0003
623	0.0004
622	0.0002
621	0.0003
620	0.0002
619	0.0002
618	0.0002
617	0.0003
616	0.0001
615	0.0003
614	0.0002
613	0.0001
612	0.0003
611	0.0003
610	0.0002
609	0.0002
608	0.0002
607	0.0002
606	0.0001
605	0.0003
604	0.0002
603	0.0002
602	0.0002
601	0.0002
600	0.0001
599	0.0002
598	0.0002
597	0.0002
596	0.0002
595	0.0002
594	0.0001
593	0.0003
592	0.0001
591	0.0002
590	0.0001
589	0.0002
588	0.0001
587	0.0001
586	0.0002
585	0.0002
584	0.0002
583	0.0002
582	0.0002
581	0.0002
580	0.0003
579	0.0002
578	0.0002
577	0.0003
576	0.0003
575	0.0003
574	0.0002
573	0.0004
572	0.0003
571	0.0004
570	0.0003
569	0.0003
568	0.0003
567	0.0004
566	0.0004
565	0.0005
564	0.0004
563	0.0004
562	0.0005
561	0.0004
560	0.0002
559	0.0004
558	0.0006
557	0.0006
556	0.0006
555	0.0006
554	0.0007
553	0.0006
552	0.0006
551	0.0007
550	0.0006
549	0.0007
548	0.0008
547	0.0008
546	0.0008
545	0.0008
544	0.0009
543	0.001
542	0.001
541	0.0011
540	0.001
539	0.0012
538	0.0011
537	0.0012
536	0.0012
535	0.0013
534	0.0014
533	0.0015
532	0.0015
531	0.0016
530	0.0017
529	0.0018
528	0.0019
527	0.0021
526	0.0022
525	0.0025
524	0.0026
523	0.003
522	0.0033
521	0.0035
520	0.0039
519	0.0044
518	0.0049
517	0.0057
516	0.0064
515	0.0073
514	0.0084
513	0.0098
512	0.0114
511	0.0133
510	0.0156
509	0.0181
508	0.0211
507	0.0249
506	0.0295
505	0.0346
504	0.0408
503	0.0483
502	0.0567
501	0.0668
500	0.079
499	0.0931
498	0.1097
497	0.1286
496	0.1503
495	0.1756
494	0.2055
493	0.2398
492	0.2793
491	0.3234
490	0.373
489	0.4289
488	0.4928
487	0.5647
486	0.6453
485	0.7359
484	0.8357
483	0.945
482	1.0682
481	1.2039
480	1.3504
479	1.5059
478	1.6718
477	1.8438
476	2.0248
475	2.1986
474	2.3684
473	2.5082
472	2.6199
471	2.6956
470	2.7435
469	2.7706
468	2.7847
467	2.7821
466	2.7796
465	2.7917
464	2.7769
463	2.7816
462	2.7671
461	2.7693
460	2.7739
459	2.7551
458	2.7573
457	2.7393
456	2.7458
455	2.7348
454	2.7346
453	2.7155
452	2.7175
451	2.7091
450	2.7154
449	2.7194
448	2.7009
447	2.6889
446	2.6946
445	2.6866
444	2.6823
443	2.6505
442	2.6629
441	2.6375
440	2.6532
439	2.6367
438	2.6111
437	2.619
436	2.5941
435	2.5752
434	2.6048
433	2.5746
432	2.5715
431	2.5607
430	2.5651
429	2.532
428	2.5403
427	2.5291
426	2.5277
425	2.5168
424	2.5153
423	2.4983
422	2.5008
421	2.515
420	2.2798
419	2.222
418	2.2178
417	2.2143
416	2.2032
415	2.1979
414	2.1914
413	2.1849
412	2.1762
411	2.1687
410	2.1625
409	2.1583
408	2.1505
407	2.1439
406	2.1382
405	2.1312
404	2.1256
403	2.1163
402	2.1125
401	2.1051
400	2.0998

## Sheet:  Supplementary Fig. 4
λ	G1	G2	G3	G4
600	0.0051	0.0035	0.000283648	0.0108
599	0.005	0.0034	0.000141824	0.0105
598	0.005	0.0035	0.000283648	0.01021
597	0.0049	0.0035	0.000141824	0.00992
596	0.0048	0.0034	0.000283648	0.00963
595	0.0048	0.0034	0.000141824	0.00934
594	0.0046	0.0034	0.000141824	0.00934
593	0.0046	0.0035	0.000283648	0.00905
592	0.0044	0.0034	0.000141824	0.00875
591	0.0043	0.0036	0.000283648	0.00875
590	0.0041	0.0035	0.000141824	0.00817
589	0.0041	0.0035	0.000283648	0.00817
588	0.0038	0.0034	0.000141824	0.00817
587	0.0039	0.0036	0.000425472	0.00788
586	0.0037	0.0035	0.000141824	0.00759
585	0.0036	0.0035	0.000283648	0.0073
584	0.0033	0.0034	0.000141824	0.007
583	0.0033	0.0035	0.000141824	0.00671
582	0.0032	0.0034	0.000141824	0.00642
581	0.0031	0.0034	0.000283648	0.00642
580	0.0031	0.0032	0	0.00642
579	0.003	0.0034	0.000283648	0.00613
578	0.0032	0.0034	0.000283648	0.00584
577	0.0032	0.0034	0.000283648	0.00554
576	0.0032	0.0034	0.000283648	0.00525
575	0.0033	0.0034	0.000141824	0.00496
574	0.0034	0.0034	0.000283648	0.00496
573	0.0033	0.0033	0.000141824	0.00496
572	0.0034	0.0034	0.000283648	0.00496
571	0.0035	0.0034	0.000425472	0.00438
570	0.0036	0.0035	0.000283648	0.00467
569	0.0036	0.0033	0.000283648	0.00438
568	0.0037	0.0033	0.000283648	0.00409
567	0.0037	0.0033	0.000283648	0.00409
566	0.0036	0.0033	0.000283648	0.00409
565	0.0038	0.0033	0.000283648	0.00379
564	0.0037	0.0034	0.000283648	0.00379
563	0.0039	0.0034	0.000283648	0.0035
562	0.0039	0.0035	0.000425472	0.0035
561	0.0038	0.0033	0.000283648	0.00321
560	0.0039	0.0035	0.000567295	0.00321
559	0.004	0.0035	0.000567295	0.00321
558	0.0046	0.0033	0.000283648	0.00292
557	0.0045	0.0032	0.000283648	0.00292
556	0.0045	0.0032	0.000283648	0.00233
555	0.0044	0.0032	0.000283648	0.00263
554	0.0044	0.0032	0.000283648	0.00233
553	0.0044	0.0032	0.000425472	0.00233
552	0.0044	0.0032	0.000425472	0.00233
551	0.0044	0.0032	0.000283648	0.00204
550	0.0044	0.0033	0.000283648	0.00204
549	0.0044	0.0032	0.000425472	0.00175
548	0.0043	0.0032	0.000425472	0.00175
547	0.0043	0.0032	0.000283648	0.00175
546	0.0043	0.0033	0.000283648	0.00175
545	0.0043	0.0032	0.000283648	0.00146
544	0.0043	0.0033	0.000425472	0.00146
543	0.0042	0.0033	0.000283648	0.00146
542	0.0042	0.0032	0.000283648	0.00146
541	0.0042	0.0033	0.000283648	0.00146
540	0.0042	0.0032	0.000425472	0.00117
539	0.004	0.0032	0.000283648	0.00117
538	0.0039	0.0031	0.000141824	0.00117
537	0.004	0.0032	0.000425472	0.000875401
536	0.004	0.0031	0.000425472	0.000875401
535	0.0039	0.0032	0.000283648	0.000875401
534	0.004	0.0032	0.000283648	0.000875401
533	0.0039	0.0032	0.000283648	0.000875401
532	0.0038	0.003	0.000141824	0.000583601
531	0.0039	0.0032	0.000283648	0.000875401
530	0.0039	0.0031	0.000283648	0.000583601
529	0.0038	0.0031	0.000283648	0.000583601
528	0.0038	0.0031	0.000141824	0.000583601
527	0.0038	0.0031	0.000283648	0.0002918
526	0.0037	0.0031	0.000283648	0.0002918
525	0.0037	0.0031	0.000283648	0.0002918
524	0.0036	0.003	0.000283648	0.0002918
523	0.0035	0.003	0.000283648	0.0002918
522	0.0037	0.0031	0.000425472	0
521	0.0036	0.0031	0.000283648	0.0002918
520	0.0035	0.003	0.000283648	0
519	0.0035	0.003	0.000283648	0.0002918
518	0.0035	0.003	0.000283648	0.0002918
517	0.0035	0.003	0.000283648	0
516	0.0035	0.003	0.000425472	0
515	0.0035	0.003	0.000425472	0
514	0.0034	0.003	0.000425472	0
513	0.0035	0.003	0.000425472	0
512	0.0034	0.003	0.000283648	0
511	0.0035	0.003	0.000567295	0
510	0.0033	0.0029	0.000425472	0.0002918
509	0.0033	0.0028	0.000283648	0.0002918
508	0.0034	0.003	0.000567295	0.0002918
507	0.0032	0.0029	0.000567295	0.0002918
506	0.0033	0.0029	0.000567295	0.000583601
505	0.0033	0.0029	0.000992767	0.000583601
504	0.0033	0.0029	0.000992767	0.000875401
503	0.0034	0.0031	0.00128	0.000875401
502	0.0033	0.003	0.00142	0.000875401
501	0.0033	0.003	0.00156	0.00117
500	0.0033	0.0029	0.00199	0.00175
499	0.0035	0.003	0.00241	0.00175
498	0.0034	0.0029	0.00269	0.00204
497	0.0034	0.003	0.00326	0.00263
496	0.0034	0.003	0.00397	0.00321
495	0.0033	0.0029	0.00454	0.00379
494	0.0033	0.0029	0.00511	0.00467
493	0.0034	0.003	0.0061	0.00554
492	0.0034	0.0029	0.00709	0.00671
491	0.0032	0.0029	0.00808	0.00759
490	0.0033	0.0029	0.00936	0.00875
489	0.0034	0.0029	0.01106	0.01021
488	0.0034	0.003	0.01248	0.01196
487	0.0034	0.0029	0.01447	0.01371
486	0.0034	0.003	0.01645	0.01547
485	0.0033	0.0028	0.01872	0.0178
484	0.0033	0.0029	0.02142	0.02072
483	0.0032	0.0028	0.02439	0.02334
482	0.0033	0.0029	0.02751	0.02655
481	0.0033	0.0029	0.0312	0.03006
480	0.0032	0.0028	0.03489	0.03385
479	0.0033	0.0028	0.03914	0.03793
478	0.0033	0.0028	0.04382	0.0426
477	0.0032	0.0027	0.04893	0.04756
476	0.0031	0.0027	0.05418	0.05282
475	0.0031	0.0028	0.06013	0.05836
474	0.0033	0.0029	0.06637	0.06449
473	0.0032	0.0027	0.07261	0.07062
472	0.0031	0.0028	0.07956	0.07733
471	0.003	0.0027	0.08651	0.08433
470	0.0032	0.0028	0.09417	0.09163
469	0.0032	0.0028	0.10169	0.09921
468	0.003	0.0029	0.10977	0.10651
467	0.0031	0.0028	0.11743	0.11409
466	0.003	0.0027	0.12523	0.12226
465	0.0031	0.0028	0.13346	0.13043
464	0.0032	0.0029	0.14168	0.13802
463	0.0032	0.0029	0.14948	0.1459
462	0.0031	0.0029	0.15714	0.1532
461	0.0031	0.0029	0.16423	0.1602
460	0.003	0.0029	0.17118	0.16662
459	0.0029	0.0028	0.17771	0.17304
458	0.0029	0.0027	0.18409	0.17946
457	0.0029	0.0028	0.18976	0.185
456	0.0029	0.0028	0.19515	0.19025
455	0.0028	0.0028	0.19983	0.19492
454	0.0029	0.0029	0.20394	0.19901
453	0.0029	0.0028	0.20777	0.20251
452	0.0027	0.0027	0.21103	0.20601
451	0.0028	0.0028	0.21415	0.20893
450	0.0027	0.0027	0.21657	0.21126
449	0.0029	0.0028	0.21898	0.2136
448	0.0029	0.0029	0.22125	0.21593
447	0.0027	0.0028	0.22323	0.21797
446	0.0028	0.0028	0.2255	0.22031
445	0.0028	0.0027	0.22763	0.22264
444	0.0029	0.0028	0.23032	0.22498
443	0.0028	0.0028	0.23273	0.2279
442	0.0028	0.0028	0.23543	0.23052
441	0.003	0.003	0.23841	0.23315
440	0.0027	0.003	0.24153	0.23636
439	0.0029	0.0028	0.24493	0.23957
438	0.0029	0.0029	0.24819	0.24278
437	0.0028	0.0027	0.2516	0.24657
436	0.0028	0.0028	0.25457	0.24949
435	0.0028	0.0028	0.25755	0.2527
434	0.0029	0.0029	0.26039	0.25562
433	0.0027	0.0029	0.26308	0.25824
432	0.003	0.0031	0.26535	0.25999
431	0.0031	0.0029	0.26677	0.26174
430	0.0029	0.003	0.26776	0.2635
429	0.0031	0.003	0.26833	0.26408
428	0.003	0.0028	0.26762	0.26408
427	0.003	0.0027	0.26677	0.2635
426	0.003	0.0028	0.26521	0.26204
425	0.0033	0.0029	0.26308	0.25999
424	0.0032	0.0029	0.26053	0.25737
423	0.0031	0.0029	0.25727	0.25445
422	0.0031	0.0029	0.25429	0.25153
421	0.0032	0.0029	0.2506	0.24861
420	0.0037	0.003	0.24649	0.24453
419	0.0038	0.003	0.24252	0.24103
418	0.0039	0.0029	0.23897	0.23782
417	0.0038	0.0028	0.23543	0.23461
416	0.0039	0.0028	0.23217	0.23198
415	0.0039	0.0028	0.2289	0.22906
414	0.0039	0.0028	0.22593	0.22644
413	0.0041	0.0029	0.22337	0.22381
412	0.0041	0.0028	0.22068	0.22177
411	0.004	0.0029	0.21813	0.22002
410	0.0042	0.0028	0.21571	0.21739
409	0.0042	0.0028	0.2133	0.21564
408	0.0042	0.0026	0.21061	0.21301
407	0.0043	0.0027	0.20806	0.21156
406	0.0042	0.0027	0.20508	0.20893
405	0.0043	0.0028	0.20196	0.2063
404	0.0046	0.0029	0.19898	0.20309
403	0.0044	0.0027	0.19529	0.20018
402	0.0047	0.0029	0.19189	0.19667
401	0.0047	0.0029	0.18777	0.19317
400	0.0049	0.003	0.18395	0.18967
399	0.0049	0.0029	0.17983	0.18588
398	0.0048	0.0029	0.17558	0.18208
397	0.0047	0.0027	0.17118	0.17887
396	0.0048	0.0028	0.16792	0.17566
395	0.005	0.0028	0.16437	0.17245
394	0.005	0.0028	0.16125	0.16983
393	0.0052	0.0029	0.1587	0.16749
392	0.005	0.0027	0.15672	0.16603
391	0.0051	0.0027	0.15516	0.16516
390	0.0051	0.0027	0.15487	0.16545
389	0.0052	0.0029	0.15601	0.16691
388	0.0052	0.0027	0.15856	0.16983
387	0.0054	0.0029	0.16352	0.17537
386	0.0056	0.003	0.17104	0.18383
385	0.006	0.0022	0.18437	0.19784
384	0.0087	0.0027	0.20664	0.22031
383	0.0083	0.0023	0.23358	0.24657
382	0.0086	0.0029	0.27344	0.28626
381	0.0075	0.0019	0.32818	0.34228
380	0.0089	0.0026	0.40079	0.41261
379	0.0088	0.0031	0.48929	0.50365
378	0.0088	0.0026	0.5975	0.60782
377	0.0082	0.0027	0.71508	0.72104
376	0.0084	0.0029	0.83265	0.83513
375	0.009	0.0032	0.92682	0.92968
374	0.0084	0.0027	0.98568	0.98745
373	0.0091	0.0032	1	1
372	0.0085	0.0031	0.96696	0.96557
371	0.0093	0.0032	0.89789	0.89729
370	0.0089	0.0033	0.80641	0.81091
369	0.0085	0.0029	0.71238	0.72016
368	0.0091	0.003	0.62871	0.63992
367	0.0092	0.0029	0.55864	0.57456
366	0.0089	0.0029	0.50404	0.52378
365	0.0091	0.0027	0.46249	0.48789
364	0.0093	0.003	0.43639	0.46542
363	0.0092	0.0026	0.42065	0.45171
362	0.0096	0.003	0.41498	0.44966
361	0.0096	0.0031	0.41852	0.45608
360	0.0097	0.0029	0.42845	0.46922
359	0.0099	0.0028	0.44363	0.48847
358	0.0098	0.0029	0.46249	0.50978
357	0.01	0.0028	0.47979	0.52933
356	0.0103	0.0033	0.49057	0.54246
355	0.0102	0.0029	0.49	0.54479
354	0.0106	0.0032	0.47681	0.5337
353	0.011	0.0034	0.45157	0.5124
352	0.0108	0.0031	0.41753	0.48293
351	0.0107	0.0031	0.38179	0.45025
350	0.0109	0.0025	0.35087	0.42107
349	0.0107	0.0029	0.32449	0.39743
348	0.0116	0.003	0.30733	0.37992
347	0.012	0.0034	0.2967	0.36884
346	0.0114	0.0032	0.29457	0.36096
345	0.0114	0.0028	0.29712	0.3595
344	0.012	0.0029	0.30492	0.36096
343	0.0121	0.0031	0.31499	0.36533
342	0.0124	0.0033	0.32634	0.37175
341	0.013	0.003	0.33641	0.37671
340	0.0132	0.0028	0.34321	0.3843
339	0.0138	0.0032	0.34548	0.39072
338	0.0144	0.0036	0.34336	0.39539
337	0.0149	0.0034	0.3374	0.39831
336	0.0156	0.0033	0.32889	0.40268
335	0.0168	0.0038	0.31939	0.40502
334	0.0168	0.0035	0.3096	0.40881
333	0.0174	0.0037	0.30237	0.41261
332	0.0186	0.0033	0.29882	0.41932
331	0.0194	0.0031	0.29655	0.42749
330	0.0206	0.0039	0.29868	0.43887
329	0.0217	0.004	0.29953	0.45054
328	0.0215	0.0032	0.30109	0.46513
327	0.0219	0.0037	0.30223	0.48235
326	0.034	0.0036	0.30591	0.50219
325	0.0383	0.0041	0.30648	0.52495
324	0.039	0.0039	0.30747	0.55004
323	0.0396	0.0038	0.30662	0.57835
322	0.041	0.0039	0.30804	0.61132
321	0.0415	0.0038	0.30946	0.64721
320	0.0431	0.0041	0.31159	0.68777

## Sheet:  Supplementary Fig. 5
λ	G1	G2	G3	G4	G5	G6	G7
380	10680	10580	11040	10490	9980	10270	10030
381	11350	10020	11080	10840	10290	10430	11180
382	11520	11380	11090	11260	11150	11600	11220
383	12240	11620	10740	11500	11520	11260	11610
384	11930	12380	12290	11240	11700	10550	11520
385	12100	12510	11540	11830	12080	11680	11920
386	13410	13450	13270	12310	12540	12100	12620
387	14140	13630	12730	13090	13100	12960	13010
388	14600	13790	13610	13910	12450	13490	13300
389	15340	14410	14410	14160	13850	14130	14980
390	15630	16230	15590	15360	15580	15060	14680
391	17150	16310	16970	16770	16470	15240	15880
392	16910	17240	17300	16350	16240	16930	16380
393	16810	17320	18070	17140	16820	16880	17130
394	18550	17930	18200	16820	16850	17090	17310
395	19190	18420	18280	18820	17610	16950	18660
396	18790	19320	18760	18340	18360	18190	18410
397	20420	20210	19440	19550	18850	18560	19270
398	19570	20680	21360	20150	19850	19940	19240
399	21870	21720	21100	21280	20860	20680	21180
400	23270	23090	22560	22240	21130	22890	22080
401	24040	23920	23250	22700	21980	22510	23480
402	24780	24440	24280	24750	24290	24370	22920
403	26020	25190	25510	25270	25350	24420	23650
404	25380	26230	25240	25400	24260	24760	24850
405	24840	25600	25250	25040	24300	23790	24030
406	25820	25130	25350	24080	23710	24620	24690
407	25550	25060	24210	24770	23130	23770	23740
408	23760	24960	24430	23720	24040	24350	23760
409	24870	24280	23920	23460	23030	23520	23690
410	24610	24430	24100	23730	22630	23370	24150
411	24860	24760	24580	23070	24450	23560	24080
412	24430	24810	24920	23970	23330	24820	23970
413	25010	25310	24950	23840	23630	24210	23710
414	25820	25880	24990	25300	25610	23910	24200
415	24360	25810	25250	24370	24990	24190	24770
416	24840	25660	24990	24510	24860	25100	25270
417	25290	26070	24840	24950	25070	24510	25070
418	25530	25070	25510	24690	24310	25520	24210
419	26340	25670	25600	26030	25020	24890	24890
420	25520	26040	25030	24760	25770	24380	25170
421	25380	24610	25170	25290	24880	24410	25010
422	25760	25440	24980	24690	25020	24680	24880
423	25640	26830	25760	24630	24810	24380	24490
424	24260	25220	25350	24950	24670	25350	24570
425	25500	25030	25070	24560	24740	23850	24760
426	24760	24890	24560	24560	23720	23490	24970
427	25280	25590	25500	24550	24160	23860	25240
428	24520	25850	25010	25730	24460	24850	24080
429	24590	24170	25400	25070	24130	24640	24140
430	25600	26130	24660	25890	24400	24310	23930
431	24800	24770	25150	24350	24360	24170	24700
432	24700	24700	25570	24030	24900	24410	23590
433	25060	26020	25970	25440	25330	24880	25880
434	25670	26180	25800	25520	25370	24700	26100
435	27230	26520	26360	26530	25560	26080	26080
436	27400	27420	27340	26380	26720	26910	26610
437	28280	27560	28350	27350	27100	27600	26620
438	28960	28640	29460	28100	27650	28640	28600
439	29910	30010	29160	29430	29790	29130	29550
440	31910	31890	31970	30690	31310	30200	31830
441	33930	34050	32620	32570	33400	31640	33450
442	35710	36150	36110	36820	35710	33870	35500
443	38090	37930	39000	38400	39020	38210	37650
444	43090	43150	42680	41420	41800	41240	42720
445	48040	46770	48360	44490	46610	46540	46020
446	54220	53370	53280	52770	53170	52200	51160
447	60680	60450	60960	59750	59810	59530	60380
448	70470	68510	68820	68410	66660	66470	66880
449	82740	80780	79190	77810	76820	77900	77630
450	95490	93890	93700	91750	89600	88020	90610
451	112330	109470	107430	107910	106790	106960	106380
452	130680	129460	126700	126600	124190	123570	123320
453	156770	154930	150810	150660	147620	146940	148180
454	183900	182190	181210	176550	175770	174850	175590
455	222510	220850	217610	212130	211110	212610	210920
456	263500	260320	255370	251920	246820	249090	249110
457	321870	314490	308650	300990	294610	297010	298570
458	379930	374890	365380	358930	360540	358140	353710
459	446730	439510	433540	423470	423840	417470	423670
460	536390	527100	515520	500200	499780	497720	499180
461	623570	613170	602230	595340	579660	585200	585070
462	737180	724100	715560	701360	683860	688360	693040
463	860680	846430	837630	814940	803400	801920	807780
464	1003800	990740	978000	959150	944370	938280	942720
465	1178310	1152780	1140350	1110990	1106200	1107740	1095880
466	1355270	1330340	1310710	1284320	1264160	1258450	1258800
467	1571450	1531460	1510350	1477670	1468490	1457920	1458670
468	1790690	1756290	1731040	1688420	1664680	1666440	1662630
469	2048220	1999060	1970300	1937970	1907890	1913380	1903650
470	2324520	2285430	2249930	2207800	2185110	2168630	2170740
471	2605770	2558350	2534130	2472600	2443550	2438510	2441200
472	2939960	2878920	2843280	2784150	2755820	2746810	2750410
473	3271830	3199460	3160380	3098590	3050750	3035320	3048710
474	3632630	3562640	3525810	3428410	3402690	3394780	3398900
475	4016140	3940260	3900960	3822890	3780210	3753810	3748130
476	4397220	4306370	4259770	4167720	4115550	4104240	4106660
477	4807390	4724510	4668290	4565350	4525830	4500080	4499840
478	5189470	5093770	5051080	4934600	4886700	4866310	4858060
479	5632350	5536520	5479690	5354140	5290170	5288690	5281910
480	6057770	5948560	5921420	5771290	5724280	5693190	5690650
481	6474240	6364640	6322580	6153460	6119870	6079860	6074180
482	6923320	6795540	6740270	6583210	6521490	6498270	6496310
483	7323020	7213180	7160860	6997610	6926620	6880660	6891570
484	7724670	7611370	7563250	7371740	7315620	7273070	7261110
485	8127960	8010760	7959840	7780610	7701820	7676230	7661160
486	8518040	8397590	8322340	8116540	8069880	8027890	8007460
487	8903470	8738480	8702590	8495520	8436230	8397910	8391290
488	9251340	9110200	9051750	8842190	8778070	8744290	8731630
489	9576610	9426990	9368170	9148110	9085470	9061280	9042950
490	9895720	9740270	9669610	9468140	9381230	9351140	9325760
491	10190900	10059100	9962210	9742570	9660700	9628050	9609110
492	10441600	10294100	10224000	9995120	9897570	9870600	9857330
493	10660300	10516200	10451500	10230700	10156300	10115800	10083000
494	10894000	10732800	10668300	10443900	10369300	10311300	10310100
495	11063900	10889200	10847600	10621400	10534400	10495600	10485100
496	11249200	11093900	10998200	10783600	10701300	10664300	10631500
497	11413900	11229600	11156100	10932700	10857400	10816000	10803000
498	11524400	11357100	11287900	11060800	10972200	10950500	10926500
499	11639200	11470300	11390600	11196800	11066200	11026800	11045800
500	11737200	11538100	11489600	11256500	11144500	11136900	11119800
501	11800600	11642500	11544900	11317200	11227800	11200400	11203800
502	11855300	11710700	11616100	11396600	11292800	11254600	11263800
503	11920200	11740400	11660400	11444600	11337400	11337000	11309700
504	11955800	11781800	11694700	11476600	11376000	11347200	11346800
505	11986800	11804200	11734600	11511700	11384800	11375400	11381000
506	11988700	11821600	11732700	11520900	11417000	11393700	11388400
507	12015100	11826500	11739700	11523800	11415700	11402300	11393100
508	12012700	11827100	11749200	11519900	11407600	11404000	11402100
509	11989600	11822400	11739100	11531900	11403900	11404000	11391100
510	11985100	11814400	11734100	11514100	11395000	11366800	11370100
511	11963000	11815300	11704500	11507300	11378400	11390700	11365100
512	11949100	11788700	11670300	11472100	11350700	11357800	11336400
513	11912300	11779900	11666800	11456500	11348000	11315400	11320600
514	11896500	11752600	11642400	11415100	11313900	11289800	11284400
515	11852000	11715500	11621800	11404400	11284200	11280800	11249800
516	11826400	11697400	11589400	11370300	11263200	11254400	11245300
517	11809000	11665000	11567900	11351700	11215100	11217800	11192800
518	11764200	11630700	11531000	11336600	11204400	11190100	11187800
519	11751700	11598300	11485700	11270000	11177700	11168600	11154600
520	11697400	11573500	11468300	11235500	11135000	11125700	11122400
521	11660900	11509600	11423900	11196100	11082900	11085500	11063500
522	11646400	11481100	11382700	11155600	11073100	11061000	11021700
523	11590900	11456700	11341300	11122500	11033500	10999200	10999300
524	11550300	11408300	11306200	11079200	10990800	10962300	10948900
525	11507400	11351300	11245900	11037700	10944200	10932300	10921900
526	11452300	11308400	11203100	10991400	10894200	10881800	10846400
527	11408500	11261400	11145000	10952300	10836200	10822300	10821800
528	11337000	11217400	11084200	10876700	10782400	10768200	10777800
529	11285100	11151300	11031500	10831100	10747500	10711000	10701400
530	11230300	11074100	10969400	10762000	10673400	10650800	10636500
531	11162200	11013000	10907700	10712200	10597800	10598800	10590100
532	11058400	10917100	10845300	10626700	10535600	10505700	10496900
533	10999700	10846300	10746500	10541200	10448600	10419400	10408500
534	10895500	10762900	10663600	10465000	10372000	10327100	10329800
535	10796200	10669200	10583600	10352500	10284900	10248400	10242200
536	10720300	10547100	10484800	10266200	10176100	10126700	10148000
537	10600700	10463300	10369200	10176300	10073300	10056600	10040600
538	10501800	10350500	10265700	10052500	9982970	9936890	9941140
539	10376400	10227900	10135400	9938430	9811500	9826460	9806920
540	10242100	10107700	10009400	9815920	9726780	9699090	9695190
541	10136800	9981510	9920350	9706030	9617130	9586690	9579640
542	10007400	9854740	9763700	9573310	9488780	9456430	9448880
543	9835610	9711830	9636310	9433140	9348600	9323030	9312710
544	9698320	9575870	9493400	9278000	9211940	9191670	9183680
545	9539570	9421990	9344660	9159950	9073710	9044510	9033930
546	9400210	9289490	9194960	9012200	8941330	8920320	8903840
547	9263890	9148440	9060710	8885200	8802710	8759730	8757870
548	9100730	9005610	8914550	8732840	8648920	8616310	8607180
549	8940720	8843820	8761040	8574580	8510100	8468650	8470670
550	8803260	8686950	8613060	8437720	8350890	8319330	8325700
551	8655900	8533020	8460670	8280130	8209000	8196140	8175620
552	8509230	8384890	8314080	8140950	8061280	8045710	8029590
553	8373770	8242190	8159500	7982430	7929420	7889980	7879330
554	8218400	8099290	8016350	7847870	7762510	7737980	7744070
555	8052270	7933260	7865760	7696790	7639970	7602280	7586770
556	7935450	7787850	7722340	7542180	7489920	7447850	7443020
557	7766100	7645970	7581470	7411890	7343530	7302110	7310020
558	7630640	7507690	7421950	7262940	7185060	7164440	7144860
559	7475450	7373620	7290860	7123860	7077820	7038750	7033820
560	7352740	7241420	7145080	6984890	6920430	6914390	6889810
561	7202450	7091510	7034590	6868100	6790110	6760270	6757650
562	7078590	6938270	6877980	6719860	6666100	6637540	6620420
563	6930750	6803170	6739130	6605070	6527930	6513750	6494730
564	6807650	6661440	6624600	6473930	6416400	6375540	6365220
565	6646470	6541130	6475340	6334360	6267290	6252700	6244500
566	6502690	6405920	6332610	6202020	6136670	6116310	6119320
567	6387390	6285720	6220090	6083330	6025870	5995710	6003810
568	6267670	6151940	6093560	5958850	5899440	5863790	5856860
569	6147270	6043020	5975410	5838470	5783740	5756640	5754750
570	6019840	5908440	5860540	5713470	5670980	5646510	5631210
571	5889140	5782480	5732800	5600090	5546180	5515990	5499970
572	5759640	5677570	5602960	5478250	5423410	5411000	5396500
573	5660210	5544860	5490140	5354980	5313950	5301740	5283710
574	5528220	5422410	5378200	5249620	5205520	5169620	5176190
575	5401220	5309560	5265640	5138540	5095720	5061570	5057800
576	5299810	5201490	5139060	5022490	4975910	4955890	4953320
577	5182080	5088720	5033970	4928210	4865230	4845200	4838470
578	5066200	4985560	4919050	4795280	4756490	4730050	4741170
579	4952860	4847800	4801820	4693240	4656080	4639990	4626470
580	4839860	4753640	4690660	4583180	4555130	4514120	4516920
581	4726190	4637500	4598490	4483270	4442890	4425020	4410900
582	4638950	4525100	4489570	4386390	4333800	4310020	4305760
583	4522800	4426400	4374370	4280550	4236820	4218530	4201510
584	4414390	4328840	4265760	4180950	4131340	4123930	4111700
585	4315720	4224960	4182060	4084420	4029670	4009530	4005250
586	4192640	4117580	4061070	3977640	3933660	3915310	3912640
587	4096240	4009310	3961990	3873470	3840220	3820490	3805010
588	3995060	3901400	3893480	3767500	3731070	3724970	3708300
589	3893930	3809970	3790850	3674760	3645450	3630120	3629670
590	3784520	3703460	3705920	3569570	3556620	3526640	3518310
591	3690920	3599830	3610280	3487730	3446430	3439900	3434410
592	3596770	3509160	3499550	3389350	3362600	3335630	3339160
593	3497830	3415180	3406760	3292460	3266480	3254140	3240400
594	3408790	3323240	3303100	3209470	3174520	3157750	3151110
595	3304230	3237580	3223680	3126060	3095360	3062570	3065430
596	3208310	3127790	3116900	3028040	2994930	2991290	2974280
597	3110270	3038670	3027760	2951520	2908640	2902750	2891370
598	3024380	2953660	2958840	2860010	2824290	2811580	2813920
599	2937910	2889530	2857340	2775330	2739730	2728880	2729390
600	2848870	2790740	2776580	2696880	2665410	2661670	2651530
601	2775570	2709280	2699780	2606480	2586180	2566400	2575350
602	2686070	2634710	2614950	2527620	2506020	2501780	2496510
603	2592370	2546750	2525130	2450020	2431500	2423180	2410470
604	2529720	2462260	2457450	2380900	2354200	2338670	2348630
605	2455960	2390940	2386900	2307800	2285480	2277940	2267510
606	2373940	2317820	2310330	2241240	2212430	2211890	2202000
607	2308640	2254430	2242330	2170090	2144420	2136470	2133770
608	2231520	2178830	2172220	2102760	2081720	2085370	2078620
609	2168760	2121240	2108470	2043260	2018300	2015660	2008990
610	2106960	2054790	2051410	1980730	1955600	1953890	1940140
611	2028980	1994580	1985670	1914740	1905490	1900150	1894570
612	1969290	1935470	1913290	1869320	1846640	1839450	1832740
613	1911690	1873940	1870570	1803770	1784950	1797870	1772330
614	1862650	1816730	1806720	1753900	1732200	1742650	1720770
615	1800820	1757510	1752680	1702360	1691050	1692080	1669220
616	1753000	1708470	1691220	1644400	1627980	1636290	1614870
617	1693110	1653260	1640620	1596040	1576890	1590230	1569620
618	1634510	1606740	1588760	1544470	1527100	1534660	1520080
619	1582050	1548000	1539160	1494450	1472160	1494920	1467780
620	1530340	1501710	1492630	1455120	1432050	1438070	1421690
621	1482800	1455390	1453070	1398130	1386880	1398790	1378140
622	1435440	1411020	1397570	1354350	1342020	1349670	1331640
623	1394310	1366760	1354640	1315650	1303620	1313110	1293650
624	1351360	1319920	1313120	1270800	1261540	1268280	1254640
625	1302960	1280270	1278730	1230620	1227810	1232300	1215380
626	1257370	1238140	1229420	1195150	1184310	1184210	1179420
627	1222180	1203860	1189030	1161090	1147780	1144380	1138610
628	1181340	1158030	1151880	1117880	1105180	1111960	1094530
629	1151360	1123500	1117130	1080260	1069060	1075870	1062040
630	1113600	1090170	1076520	1040810	1034770	1039340	1027150
631	1078510	1052140	1043830	1008670	998450	999840	994310
632	1038120	1019520	1005980	975970	972590	973240	961150
633	1008210	982440	976390	950360	942120	941790	934590
634	971060	948150	939170	916090	910290	909990	892310
635	940380	920980	907630	887560	877010	884610	869440
636	903230	879720	878970	852000	850030	849240	837170
637	883520	853030	852310	826730	815210	819360	809330
638	849210	822090	819910	797960	788820	792660	787310
639	810270	800970	798390	774870	763310	766960	753890
640	786540	767170	762250	739910	736020	734300	723820
641	757600	738670	735340	719290	711880	709470	704650
642	734920	718810	708780	685280	685370	687870	677020
643	703660	689100	689120	668760	661650	662160	649720
644	682300	667620	659690	640400	632760	637110	628360
645	655950	646810	630150	619780	609760	615060	605480
646	628200	621280	609380	594770	590980	586660	585860
647	612470	595370	587730	569040	568280	567010	559120
648	584670	572000	564930	547630	545150	543630	541270
649	561090	555750	543590	532520	524900	525410	518820
650	544050	532100	526530	513710	512680	510690	505060
651	522830	519690	507700	497370	491250	492400	488290
652	512030	498550	493470	477250	474850	474330	467550
653	490140	482700	478330	463070	459770	461660	457410
654	473690	464980	457550	448190	439920	442960	438660
655	462870	448310	448790	429360	423510	422610	425100
656	439150	435050	429510	420390	411590	415070	410310
657	428330	420690	417420	400650	396930	400730	394040
658	412710	404840	400320	392600	383080	380950	384700
659	398180	396900	389930	378880	373480	375510	367050
660	386980	377240	374610	361180	361040	359580	355810
661	369070	369530	356090	350600	350020	347500	343380
662	359500	350470	346830	339230	334550	336290	331240
663	346420	343020	336780	328150	319750	323240	320190
664	337670	331360	326240	315120	311400	311020	308930
665	322110	317940	315240	305610	304090	304390	303830
666	313840	306800	304810	294800	294020	293720	291620
667	302570	295140	294640	286680	283030	282560	281080
668	291870	288140	283840	275910	273540	274840	272340
669	283550	278100	272480	265380	263960	263400	260520
670	273890	266980	263360	258640	257500	253920	250340
671	263460	257960	256160	246240	244050	243900	242660
672	252440	249330	246740	239210	237310	236920	234080
673	245660	239300	238800	230370	226540	226770	226830
674	238280	233330	231150	224090	222630	222880	221220
675	227690	222640	220330	219470	214270	213800	211150
676	222240	217930	215070	210570	205690	206100	203130
677	213170	208800	205150	204180	196490	201130	197590
678	205220	200830	201200	195920	192810	193660	187550
679	197700	193740	192850	186750	185360	182650	185110
680	189960	187260	187240	180210	179690	180820	178050
681	185250	182230	179370	175430	171810	170450	172350
682	179770	174820	174610	167380	167070	168570	163430
683	173600	168460	164860	162410	160060	161390	159720
684	163110	163230	162700	156110	155570	155880	153980
685	160200	158680	155860	155080	148730	151010	147960
686	154390	154750	148680	148180	145490	144700	142980
687	151450	146620	145180	142370	140290	140000	137210
688	143560	142710	140790	135550	136400	133690	134220
689	138360	137320	135330	131510	130770	129980	127520
690	134330	130540	130500	126540	127910	123730	122400
691	129330	126900	125230	122090	121450	122910	118260
692	123930	121960	122120	118350	117170	117250	115850
693	122650	119470	117300	113260	113560	111330	111450
694	116490	114800	112940	109620	109140	109790	106410
695	111030	110690	105850	106400	105210	105260	104390
696	108650	106380	105040	102260	100460	103440	100960
697	104560	102120	101640	97770	96840	97410	96930
698	98390	98110	96070	94360	94160	93590	93980
699	95790	93130	92950	92540	89920	88690	91220
700	94050	91540	90750	88790	87980	85850	85490
701	90440	87660	89500	85630	84290	83990	81630
702	85830	85760	84980	82630	81300	81310	80480
703	84790	82840	82200	79140	78450	77750	77340
704	79030	79120	78510	75850	74570	76050	74980
705	79880	76490	75860	74120	72530	73800	70810
706	74940	73850	73390	71200	70280	71360	69300
707	72380	71890	69810	68150	68490	67420	68210
708	69160	69210	67850	67080	65360	65790	65370
709	68380	67490	64570	65430	63390	63390	62890
710	66680	65100	65170	63620	62260	62030	61890

## Sheet:  Supplementary Fig. 6
λ	G1	G2	G3	G4	G5	G6	G7
380	11770	10800	11150	9740	10020	10260	9810
381	12160	10230	11170	10950	10850	10440	10190
382	12440	12060	11960	11100	10870	10930	10260
383	12770	12030	11230	11460	10840	11040	10690
384	13490	12870	12210	11630	12020	11170	11870
385	13770	12370	12790	11760	11450	11900	11190
386	13720	12630	12870	12380	12070	11850	11660
387	14290	13200	13280	12350	12620	12990	11710
388	14380	14790	13230	13660	13180	12520	13070
389	14890	14640	15170	14580	13690	13830	13640
390	16380	15410	15600	14730	15260	14060	14320
391	17330	16140	15780	15880	15250	14790	15070
392	18260	16400	16700	15230	15710	15630	15150
393	17940	16960	15970	16210	15200	15460	15010
394	18120	16260	16650	16490	15920	14990	15480
395	17010	16660	16410	16830	16160	16190	15580
396	19040	17400	17730	16610	16200	15770	15650
397	19320	17340	17090	16900	17840	16660	16350
398	18400	18930	18960	17330	17330	17440	16890
399	20400	19220	18840	18230	18620	17970	17860
400	20740	20430	19480	19950	19810	18850	20190
401	21980	21170	21170	21210	21010	20680	20650
402	22140	22440	21640	22040	21140	21770	21310
403	23340	23010	21650	22940	23280	22900	21930
404	23130	22690	22870	22920	21950	22280	22690
405	23370	23120	22640	23340	21950	22850	22100
406	22630	21640	22230	21460	22890	23210	22930
407	22520	21960	22020	21740	22690	21840	22040
408	22310	20940	21370	21770	22290	22610	22850
409	22160	21360	22140	21180	22120	21990	22240
410	21630	20880	22290	21780	22360	22760	24070
411	21830	21150	22120	22820	23710	22850	24290
412	22390	22580	23280	22410	23800	23380	24930
413	22870	22580	22570	23530	23640	23930	24000
414	22460	21490	22020	23870	24490	24090	24240
415	23200	23510	23910	22720	24000	23950	26210
416	22070	21840	23390	23600	25870	24100	25830
417	22230	22210	23550	23710	25270	23810	25820
418	23580	22140	23630	24380	24670	24800	25500
419	22400	23020	24340	24090	25290	24450	25740
420	21850	22420	23010	23690	24680	25120	25590
421	22210	21590	23280	24010	24200	23800	26070
422	22040	22230	23630	23320	24610	23680	25740
423	23170	22260	23990	23300	24290	23620	25090
424	21700	21010	22580	23610	23290	23260	24680
425	21860	21940	22640	23480	23970	22490	24050
426	21710	21490	22160	22290	23030	22670	24920
427	21100	22360	22250	23030	23120	23310	23590
428	21220	21180	22330	22810	23200	22090	24720
429	22240	21430	21150	22920	23280	23380	23650
430	21720	21280	22730	21680	22900	24650	23970
431	21450	21080	23290	23700	23170	24080	24320
432	21950	22500	22230	22980	23110	23310	24590
433	22580	21670	22650	22960	23880	23340	24750
434	24310	22000	24170	23540	24420	24650	25240
435	23520	23900	24580	23520	25310	24730	25980
436	24370	24200	23460	25030	25270	25130	25960
437	25160	25230	26230	24950	25800	25080	26850
438	25560	27310	25770	26670	28130	26980	28860
439	27500	26950	27180	27840	28650	29080	29530
440	29620	30000	29400	29560	30710	29730	29460
441	31860	31550	31210	31700	31320	31420	32260
442	34900	33330	34730	33570	33680	33960	35940
443	38840	37310	36890	37450	37070	36080	36630
444	43220	43070	41550	41140	40390	39990	40680
445	46820	45510	45640	45470	44160	44300	44130
446	56060	53560	52230	50620	51440	48590	49510
447	62650	60190	58540	57650	58820	54900	54550
448	73380	69340	68560	65520	65460	63050	61570
449	86410	82020	79950	75640	74330	73260	72350
450	101970	95020	93780	88710	88170	84790	79570
451	121550	112430	109790	105580	102710	98160	97140
452	142080	133840	128290	125270	120660	113880	112510
453	172030	159590	154910	148140	144370	137380	131450
454	203530	188940	181310	173120	170980	160730	155380
455	242660	226540	219400	209250	201440	192710	186370
456	289780	267970	263500	250810	238650	227750	216860
457	350160	325840	310250	297240	289340	272030	260730
458	426800	390620	378930	354830	344310	330910	310890
459	500380	460590	446130	415940	405890	385180	371410
460	601960	552880	528370	500810	481190	459180	436960
461	700980	647790	621260	587670	562710	539560	504810
462	827490	765040	729050	696400	664690	634960	599840
463	967440	892220	856730	812170	778700	741550	704010
464	1131870	1040500	999090	946590	906070	872280	820290
465	1322690	1216920	1170850	1110300	1066910	1007920	964800
466	1529790	1399320	1339500	1267810	1229100	1162590	1106580
467	1770590	1620910	1552570	1460600	1422150	1346010	1276240
468	2018730	1860100	1769670	1677160	1620140	1530930	1460290
469	2315990	2119530	2032570	1926100	1863190	1758040	1666630
470	2630940	2418530	2308500	2196250	2113740	1999860	1896770
471	2969410	2718880	2588920	2468240	2376790	2247080	2133490
472	3326490	3062150	2909550	2772230	2681800	2530690	2398690
473	3696870	3403080	3246810	3079030	2975310	2809200	2670170
474	4103550	3795340	3609340	3426890	3311520	3136740	2986260
475	4536200	4178680	3995940	3803700	3669660	3478370	3298010
476	4950470	4562950	4368520	4141130	4016240	3807610	3614090
477	5426760	5002740	4764840	4536270	4392480	4176440	3975870
478	5849000	5391090	5172180	4906090	4751370	4522290	4292440
479	6334830	5860960	5611030	5335330	5153520	4910350	4670560
480	6813890	6312110	6029440	5768270	5556080	5292200	5042050
481	7264460	6731810	6437700	6148600	5942630	5653260	5383360
482	7746850	7180800	6880320	6565470	6360180	6044320	5768970
483	8208140	7621020	7315100	6983480	6767550	6440740	6141590
484	8626710	8034500	7718760	7350670	7130290	6801680	6496030
485	9110390	8460330	8102910	7768930	7513590	7162060	6858450
486	9495910	8843560	8485170	8122100	7878510	7517750	7185250
487	9892540	9222840	8874420	8486790	8231240	7853140	7519650
488	10291200	9589740	9220670	8845710	8563440	8182520	7850200
489	10612700	9936470	9547660	9136640	8877740	8483690	8127660
490	10941800	10234200	9851290	9447180	9176590	8762650	8394120
491	11263100	10536000	10157200	9744780	9439770	9055680	8654340
492	11520500	10785800	10392000	9967180	9701670	9277400	8877040
493	11759500	11035700	10622600	10237200	9935030	9514650	9093760
494	11997500	11261700	10843900	10419900	10145300	9718240	9284090
495	12196600	11447500	11037100	10612000	10321700	9871630	9474330
496	12419500	11617100	11209800	10785600	10481400	10037300	9612570
497	12568600	11772700	11371000	10916200	10608900	10185200	9771130
498	12682300	11880700	11484600	11040800	10715300	10300700	9870500
499	12809600	11993100	11597100	11154900	10854700	10421300	9974840
500	12904200	12092800	11667500	11252100	10922300	10489100	10079800
501	12964300	12171800	11743300	11309900	10994900	10588100	10145900
502	13041600	12251900	11831200	11382000	11055400	10636300	10194700
503	13070100	12293400	11862900	11428900	11109200	10645500	10260500
504	13111000	12329100	11909300	11470400	11136100	10717000	10276100
505	13149300	12360200	11926900	11492300	11156500	10722000	10310300
506	13127000	12376400	11944500	11518200	11185500	10747300	10333900
507	13149600	12375300	11943600	11516600	11195200	10739200	10320400
508	13137100	12379500	11927100	11511500	11187200	10750900	10336800
509	13123500	12365200	11953100	11517300	11182800	10755000	10344700
510	13135600	12351900	11937100	11519000	11166900	10749400	10322900
511	13101500	12350000	11932400	11488500	11158600	10714600	10300600
512	13075700	12326300	11900600	11461000	11151400	10713100	10295600
513	13075900	12295300	11883200	11449100	11119500	10677200	10269900
514	13028300	12276200	11848800	11419000	11125800	10650400	10219000
515	12997200	12231100	11822700	11389900	11106900	10639500	10230600
516	12982300	12227700	11775500	11387300	11081000	10599400	10208700
517	12926800	12202600	11764000	11320100	11037200	10548800	10152900
518	12918000	12166800	11740700	11287300	11039200	10543600	10148700
519	12877100	12124400	11698300	11259900	10989500	10513800	10116000
520	12836200	12077700	11678800	11217600	10955500	10467600	10073400
521	12804300	12047500	11654300	11204200	10921400	10424300	10046100
522	12761100	12008100	11593000	11163800	10873100	10412400	10005700
523	12719900	11975400	11562000	11110000	10849900	10369200	9973910
524	12665100	11929200	11507500	11077400	10790700	10330600	9942060
525	12618800	11890400	11465900	11036600	10739800	10274600	9877420
526	12564300	11827300	11416600	10993800	10707600	10215500	9838760
527	12524800	11783800	11345500	10931000	10653500	10180100	9798440
528	12434500	11739600	11315800	10872000	10593100	10132800	9758190
529	12399200	11665500	11255300	10833500	10541500	10080400	9700700
530	12308900	11593400	11186100	10736500	10471100	10019800	9642090
531	12225700	11530100	11116500	10682700	10418700	9961590	9577740
532	12190300	11436500	11039400	10619500	10342600	9906390	9495820
533	12084200	11346000	10953000	10530400	10235500	9800140	9425690
534	11995900	11273200	10879600	10454100	10183200	9734230	9350220
535	11898500	11176200	10763500	10362300	10088200	9627040	9280960
536	11781600	11069400	10659100	10273600	9973800	9523980	9232850
537	11681900	10958400	10557600	10159100	9895530	9434960	9152690
538	11573500	10845000	10463300	10061800	9806350	9345520	9074640
539	11418700	10736200	10342500	9943120	9709930	9213420	8959030
540	11313600	10595000	10214800	9825740	9614450	9113720	8846570
541	11170300	10487600	10090300	9708550	9510180	9004130	8743470
542	11035400	10339800	9967600	9545090	9392240	8857380	8630650
543	10893500	10200500	9829880	9403370	9274220	8744490	8478500
544	10743900	10045200	9683080	9264850	9123110	8607370	8350620
545	10593700	9907390	9522340	9125480	9009210	8466240	8202970
546	10445000	9785580	9395170	8985540	8877130	8338460	8080220
547	10269300	9630210	9255820	8822500	8710630	8199560	7962990
548	10125400	9443300	9105250	8701220	8568410	8076640	7830030
549	9954180	9307060	8953900	8546010	8420230	7936600	7693780
550	9787900	9144940	8796170	8420750	8279090	7780270	7539100
551	9612510	8991010	8637520	8258670	8141630	7636900	7416340
552	9478770	8837950	8494800	8112750	7982180	7515800	7281230
553	9311850	8680900	8340790	7957780	7830910	7370610	7144630
554	9136560	8531480	8189070	7830300	7680130	7242640	6989980
555	8994090	8368770	8037690	7663190	7554730	7101060	6864800
556	8824100	8220160	7896780	7528210	7395810	6959840	6731200
557	8669980	8048140	7722100	7402090	7254130	6814960	6593590
558	8483640	7905400	7593440	7247010	7112600	6661360	6466070
559	8325210	7757360	7441930	7110690	6971870	6547650	6338760
560	8205090	7631250	7312950	6985740	6842420	6437740	6204050
561	8040250	7484740	7172800	6857240	6713200	6306990	6093340
562	7879370	7342730	7047710	6717780	6575470	6188880	5958650
563	7756380	7185600	6908780	6583320	6441110	6060600	5849420
564	7603970	7051950	6764940	6451970	6327230	5942570	5729170
565	7428990	6915960	6633360	6329160	6176210	5809480	5601440
566	7309910	6774970	6486340	6186010	6056280	5699670	5486910
567	7159490	6640020	6378410	6075410	5926300	5565460	5380060
568	7009830	6493280	6244490	5955350	5793220	5451110	5251890
569	6887700	6385710	6118820	5825060	5688560	5356470	5165720
570	6756890	6245060	6000890	5720300	5583900	5231260	5049210
571	6615820	6125630	5863750	5602000	5461150	5132640	4934290
572	6474120	5991470	5745070	5477540	5322300	5033280	4830660
573	6350640	5876190	5628780	5351780	5231350	4906540	4719330
574	6225720	5759370	5505770	5256980	5117690	4809640	4624170
575	6086870	5618090	5389600	5138390	5003120	4694140	4542950
576	5949270	5495330	5282780	5022840	4888690	4601190	4422060
577	5823640	5381060	5166620	4915200	4778780	4499480	4326730
578	5713500	5260260	5055400	4804350	4676730	4381820	4227890
579	5578880	5147470	4923850	4698660	4565650	4293080	4127370
580	5453070	5040840	4815580	4587790	4460950	4186980	4038600
581	5330880	4927860	4708450	4476950	4361770	4097650	3938440
582	5205340	4811090	4590910	4380060	4263290	3994260	3839540
583	5082000	4686580	4489230	4270520	4164210	3897870	3746530
584	4989080	4592420	4396240	4173660	4073090	3813350	3664560
585	4849450	4478520	4292430	4072170	3959200	3719720	3574020
586	4735310	4391520	4182730	3979630	3854210	3617870	3483190
587	4625170	4287340	4067990	3872170	3765980	3541890	3383400
588	4499980	4185550	3972030	3772110	3682580	3451090	3310370
589	4397090	4077400	3875820	3686720	3583740	3350880	3220280
590	4274260	3966500	3766880	3582440	3485760	3269030	3130340
591	4172090	3868850	3659230	3485760	3381400	3167740	3046080
592	4060290	3771880	3559080	3396220	3293780	3083620	2964530
593	3939160	3657570	3469620	3303770	3205940	3014260	2885530
594	3841340	3564600	3374700	3214480	3114760	2919880	2804520
595	3737130	3455760	3278900	3119480	3014360	2841270	2717970
596	3627120	3365260	3191550	3030980	2938840	2758350	2639190
597	3531410	3260560	3085380	2937770	2863610	2672350	2568880
598	3427570	3165480	3011130	2860660	2772350	2590910	2488340
599	3324570	3074520	2922610	2781480	2697600	2516970	2416930
600	3231650	2994680	2836920	2693250	2610890	2434480	2344020
601	3136110	2902420	2751060	2619520	2535330	2374120	2272140
602	3041420	2818720	2668270	2532120	2458250	2301500	2204220
603	2955020	2714180	2585640	2452810	2371250	2224920	2137790
604	2856610	2641860	2499050	2384750	2306380	2158120	2080580
605	2777790	2551700	2435720	2313940	2233390	2100680	2015470
606	2695090	2482820	2367250	2252970	2180530	2027940	1954230
607	2615450	2414990	2286250	2185860	2103910	1972760	1891700
608	2536060	2339640	2220830	2109790	2042100	1918500	1828710
609	2464450	2262940	2154320	2041770	1982010	1856150	1777310
610	2397250	2202710	2084360	1978190	1909100	1798210	1722040
611	2317500	2128250	2030850	1921810	1869680	1744000	1672590
612	2247630	2068450	1964210	1862420	1802290	1689920	1616250
613	2176390	2008950	1909680	1806400	1747230	1642110	1565360
614	2114470	1947930	1852510	1754710	1695100	1587280	1517050
615	2045610	1881160	1791460	1704760	1646930	1543370	1481060
616	1982430	1836160	1736880	1645830	1594520	1489830	1425450
617	1922720	1779670	1681490	1601580	1545410	1446800	1377330
618	1864100	1715870	1624880	1545240	1494120	1397220	1337770
619	1792810	1665000	1575510	1498790	1448590	1360360	1297030
620	1750920	1604390	1530140	1446260	1403120	1314350	1252340
621	1692360	1559180	1482780	1402370	1355350	1273430	1213650
622	1638670	1509880	1431920	1366940	1311550	1229540	1177830
623	1593180	1471370	1388190	1314550	1268720	1195290	1137230
624	1542890	1418900	1345600	1274360	1226930	1154460	1102600
625	1491450	1369790	1299650	1230650	1195430	1118450	1077030
626	1444210	1328530	1261350	1191750	1151030	1080800	1032530
627	1391110	1283170	1219450	1159310	1117180	1042390	995150
628	1352030	1234520	1177710	1113590	1081320	1016120	966730
629	1309000	1209280	1140130	1087270	1041760	979110	938490
630	1258260	1162030	1104110	1055490	1006570	945390	908920
631	1220350	1128440	1071180	1017210	979120	917460	872940
632	1178240	1090910	1035210	974280	945990	890320	848340
633	1147340	1060680	995980	947990	916750	859970	819720
634	1100860	1014610	960940	913840	881070	827660	787180
635	1072840	982050	932680	886000	851740	799470	762090
636	1030050	953130	902440	853560	828820	773410	734720
637	997160	917110	869710	831850	796040	749820	709970
638	964880	885530	839020	797720	767000	724140	690390
639	935700	859550	812570	772690	743490	699610	662360
640	898960	827740	782930	740010	719480	671450	639680
641	861740	800120	758070	717600	690760	649190	619580
642	840600	771410	733460	692150	667850	625110	598080
643	806020	740430	702030	666270	644650	598950	573220
644	781270	714470	678540	645840	621500	582320	557690
645	747270	694550	654200	619640	597040	555750	533910
646	716310	658940	626050	594260	571620	535340	514300
647	688640	637430	607690	570490	553010	518530	492360
648	661280	614030	582630	551830	533480	500660	475280
649	640570	589070	559520	533260	509760	483910	460300
650	617720	571470	537710	514750	493420	461640	441080
651	604950	553020	521140	493740	477900	449230	428850
652	575050	536910	506810	480960	463380	430460	415380
653	559860	519140	486530	464830	448540	420050	399100
654	536580	495990	472690	444910	432120	399520	386250
655	521110	482970	455710	432250	414230	389130	375780
656	504120	464390	439700	418140	400660	376420	359440
657	487490	445750	425010	404730	386820	365420	352030
658	469510	434280	410130	388100	376400	348460	336950
659	458450	417800	397090	381780	362810	339950	322480
660	437470	404260	381360	363200	351340	327720	316100
661	420190	388670	369870	351270	335790	317220	299980
662	409140	381900	361450	340180	325100	306830	295500
663	395270	365140	344450	328220	317090	297090	281200
664	383830	355120	334630	316520	305310	284370	274640
665	370640	340650	325380	307500	296470	277360	264120
666	356170	334130	312810	293850	286600	267800	257430
667	345220	323550	299650	284970	277580	256800	245620
668	332730	308100	291350	272810	265610	246370	236130
669	319980	298010	283280	265270	256050	242360	229930
670	309610	289900	275190	256040	250100	232490	220280
671	301340	276520	261040	247680	239280	224310	214850
672	292420	266050	252090	240270	229880	217410	208540
673	281510	254670	244270	231310	221990	207630	200020
674	269090	249170	234250	223840	218280	201780	188410
675	261540	238530	226580	216990	208150	194650	188450
676	249530	232510	217450	207080	200350	188320	180910
677	243680	226360	213670	201600	192020	181240	174740
678	234770	215090	205310	193910	187840	175060	168530
679	223460	207830	196480	188080	183120	169490	162330
680	220380	199170	190610	182450	174720	164260	155030
681	210270	195820	184460	172680	169360	158350	152150
682	203340	188470	178270	168910	163150	151640	146820
683	197620	180260	170360	161210	157640	147440	138810
684	188680	173650	165110	157330	151980	142650	137750
685	180970	166420	160250	150640	147570	138570	130190
686	174370	163640	153620	145880	143380	132140	124840
687	171460	156960	148910	141510	136640	130300	120880
688	163200	152770	144040	136120	129970	124060	116030
689	159310	143980	139140	129880	127460	118440	112730
690	152570	140480	134940	125820	120590	115170	108840
691	149390	137850	129090	122800	117640	111210	105910
692	141690	128640	125960	118810	115930	106840	101170
693	137790	126930	120910	113140	111010	102700	98590
694	132600	123090	113800	110950	104010	99520	94580
695	129050	117060	112070	105560	103750	96840	90560
696	122500	113400	106960	101220	99910	93670	89350
697	117640	107930	103130	100050	97220	87360	86300
698	114480	105170	100780	94180	89600	86480	82650
699	108210	102270	97860	92140	89370	82430	80290
700	104220	97120	93070	88000	83820	81080	75470
701	104080	93830	88600	84870	83050	77660	73330
702	100360	91970	88930	82760	80570	75950	70010
703	93780	87510	84180	79080	76740	71480	68620
704	90080	84290	80400	75580	73950	69970	64830
705	88780	80230	76860	73870	71850	65880	63390
706	83760	79710	73720	70480	69480	65480	61630
707	82730	76560	73580	68130	66440	62380	60960
708	79720	72920	69910	65250	63890	59590	57640
709	76740	70990	68190	63810	62850	59030	54780
710	75560	70370	68250	63490	61980	58710	55300

## Sheet:  Supplementary Fig. 7
λ	G1	G2	G3	G4	G5	G6	G7
380	9720	11210	11270	12005	12740	13780	15410
381	10350	11040	11540	12305	13070	13980	15970
382	10960	11700	11700	12570	13440	15220	15500
383	11320	12780	12600	13420	14240	15020	16930
384	10830	12930	12640	13560	14480	15700	16580
385	11970	12780	13290	14090	14890	14970	17180
386	12350	12680	12800	13885	14970	15770	18110
387	13120	14330	13850	14950	16050	15760	18910
388	14400	14810	15510	15880	16250	17360	18640
389	13930	14930	15290	16230	17170	17470	20130
390	14110	15930	16140	16710	17280	18150	20790
391	16170	15730	16580	17435	18290	19700	21030
392	16530	17550	16990	18115	19240	20160	21160
393	15590	17480	17750	18370	18990	20000	22670
394	15750	16900	17360	18090	18820	19410	22820
395	16430	16990	17380	17985	18590	20240	22720
396	16090	17130	17660	18135	18610	20130	23420
397	16410	17780	18120	18770	19420	21770	23160
398	16930	19290	18560	18965	19370	20900	24390
399	17530	20070	20150	20645	21140	21440	25350
400	19140	20730	20860	21525	22190	22920	26610
401	19750	20730	22030	22520	23010	24820	27600
402	20670	22970	22960	23760	24560	25430	28030
403	20890	22700	23680	23910	24140	26140	30070
404	21760	22640	23860	24600	25340	26600	30350
405	21610	22630	22280	24355	26430	27290	30740
406	20640	22180	23340	23875	24410	27050	31180
407	20390	22880	22630	23975	25320	26490	30780
408	19950	21620	22110	23290	24470	26620	32340
409	18820	21250	23390	23655	23920	28190	32020
410	19280	21600	22920	23950	24980	26990	32300
411	18950	21640	22000	23645	25290	28770	34450
412	19760	21730	23790	24695	25600	28330	35380
413	20430	22490	23880	24500	25120	29620	37140
414	19460	22290	23600	24910	26220	30400	36380
415	20630	23060	24490	25910	27330	29510	36170
416	20480	21960	23590	25810	28030	31530	37710
417	20290	22760	23670	25260	26850	31610	39270
418	19220	22630	23920	25725	27530	31350	38560
419	19730	22920	23860	25610	27360	30340	36820
420	20330	22600	24290	25555	26820	32540	37630
421	20280	21570	24120	25610	27100	30390	36610
422	19220	22310	23450	24940	26430	30980	37570
423	19720	21610	23100	24575	26050	29500	35590
424	19650	21470	23420	24780	26140	29950	34950
425	19130	20680	22750	24515	26280	28840	35490
426	18930	20590	22590	24045	25500	30250	34750
427	19120	21900	21980	23415	24850	29400	34620
428	18850	21540	22690	23685	24680	30280	34000
429	18790	20890	21720	23180	24640	28960	34280
430	18220	21210	22940	23885	24830	28400	32620
431	19710	21770	21980	23510	25040	29740	32980
432	19010	21970	22740	23785	24830	28440	33330
433	20140	22830	23360	24015	24670	30290	32970
434	20740	21920	23360	23985	24610	28600	34260
435	21680	22800	23320	24230	25140	28870	33700
436	21920	23560	24540	25485	26430	30000	35040
437	22270	24960	24520	25875	27230	30680	35720
438	23990	26670	26610	27220	27830	32630	36270
439	24670	26810	26630	27605	28580	32730	36840
440	26760	28040	28950	29405	29860	34340	38130
441	28620	31720	31280	31470	31660	34370	38900
442	31830	32740	33200	33345	33490	37260	39800
443	35570	36850	36000	35990	35980	39040	41240
444	39340	40370	39730	39415	39100	40950	43220
445	45010	44830	43250	42035	40820	44500	46760
446	49480	51790	48500	47740	46980	48820	50220
447	57630	59130	55810	53730	51650	55210	54960
448	67830	68550	63260	60720	58180	59680	58300
449	80080	79650	75550	71140	66730	67570	66840
450	94020	90880	86590	81830	77070	76900	72980
451	113600	111660	101000	94775	88550	89170	84240
452	134560	128650	119540	112195	104850	103610	96680
453	163080	155020	143850	133005	122160	119360	114420
454	191780	186520	169090	157035	144980	138130	130150
455	232360	221780	202090	186660	171230	164910	151170
456	277620	263190	240760	221190	201620	193340	174010
457	331930	313160	285410	265065	244720	230430	207680
458	402170	378710	344670	316300	287930	276640	249690
459	474170	447570	404640	373225	341810	318490	286250
460	567630	530270	483660	445060	406460	381400	339580
461	665660	628720	570150	522785	475420	443840	390940
462	789260	741510	673850	616345	558840	527510	458450
463	923080	861730	782350	713730	645110	608040	534840
464	1082420	1016170	919700	841590	763480	714650	627640
465	1277960	1185220	1075090	982450	889810	826690	731000
466	1453280	1364360	1234580	1129290	1024000	953410	834530
467	1697030	1574770	1428600	1303820	1179040	1098060	971450
468	1928830	1813130	1630230	1491970	1353710	1261570	1102050
469	2211800	2069080	1876070	1710250	1544430	1441280	1262950
470	2519230	2357770	2127230	1951580	1775920	1647990	1433750
471	2836680	2649120	2394680	2188980	1983280	1844460	1614080
472	3191190	2974520	2689600	2466700	2243800	2084550	1815890
473	3540560	3320110	3003460	2750320	2497180	2313200	2025340
474	3942730	3710550	3341760	3059910	2778050	2582700	2259580
475	4361490	4110110	3697060	3394230	3091400	2864220	2505240
476	4779140	4489010	4042570	3717890	3393210	3125350	2749560
477	5213450	4924330	4440140	4080610	3721080	3444910	3013950
478	5640780	5311570	4815330	4427650	4039960	3737240	3277760
479	6111280	5755210	5196340	4792790	4389230	4061240	3557600
480	6574980	6197810	5621410	5177930	4734440	4378910	3857200
481	7008270	6620490	6006490	5540490	5074480	4700720	4139800
482	7494910	7054110	6426250	5930520	5434790	5047870	4422310
483	7925010	7510220	6824300	6307510	5790710	5373190	4724430
484	8345450	7901530	7200070	6661640	6123210	5690150	4994590
485	8786600	8324920	7591020	7035130	6479230	6005320	5298990
486	9207040	8713870	7940650	7362640	6784620	6317360	5556960
487	9593240	9101910	8344390	7731220	7118040	6602080	5840840
488	9968520	9450980	8650090	8029740	7409390	6923630	6094870
489	10307800	9769290	8954090	8313050	7672010	7163070	6344690
490	10615900	10101800	9258110	8605940	7953770	7425340	6564840
491	10939600	10390300	9546930	8874500	8202070	7674610	6786420
492	11187200	10642400	9785950	9114620	8443280	7890070	6994280
493	11446900	10888800	10020000	9333450	8646900	8076640	7161940
494	11653400	11102900	10236200	9537350	8838500	8250850	7338280
495	11852400	11302500	10401200	9701390	9001570	8420990	7471520
496	12024800	11472400	10593000	9873880	9154750	8569170	7610250
497	12194000	11614300	10724900	10023800	9322700	8694900	7738610
498	12291400	11751100	10844100	10125000	9405850	8810800	7844070
499	12428300	11870500	10963600	10232900	9502180	8910440	7927250
500	12528100	11959800	11049400	10318100	9586740	8968450	7971110
501	12610400	12024800	11121600	10387600	9653660	9036380	8054410
502	12667800	12087700	11189500	10451600	9713750	9094200	8117830
503	12708400	12159700	11226400	10491300	9756160	9126910	8146080
504	12748800	12180300	11262500	10531200	9799940	9171750	8180490
505	12785000	12184900	11285800	10549900	9813970	9180220	8190760
506	12777200	12217500	11322000	10579600	9837270	9218540	8206660
507	12788300	12223600	11319200	10580300	9841390	9225770	8220860
508	12793700	12223100	11315700	10584900	9854060	9232790	8204600
509	12788600	12220100	11318600	10576400	9834280	9209710	8202740
510	12763700	12203300	11299500	10560000	9820510	9211900	8198550
511	12750900	12196600	11277800	10552200	9826570	9214810	8187110
512	12728600	12156600	11269300	10529300	9789340	9174620	8165580
513	12713900	12145700	11227700	10502500	9777350	9168230	8144840
514	12695500	12139100	11210200	10480300	9750300	9136960	8132710
515	12677900	12083600	11208400	10463200	9717990	9131250	8112780
516	12632900	12057800	11192200	10446900	9701550	9104160	8085410
517	12586400	12047300	11131500	10401400	9671270	9059110	8083160
518	12569300	11990700	11112800	10383200	9653660	9051740	8032770
519	12529400	11954300	11077200	10357200	9637150	9016370	7999870
520	12494800	11934500	11032300	10306600	9580980	8971470	7978680
521	12459400	11886500	11020000	10283800	9547600	8968390	7963930
522	12391000	11858000	10975600	10245800	9515930	8927540	7916700
523	12389200	11817800	10937200	10208700	9480180	8892110	7904340
524	12336500	11771800	10904000	10172400	9440830	8853650	7865250
525	12275100	11727800	10842000	10126500	9410960	8812310	7814220
526	12229500	11674600	10805200	10078700	9352100	8769200	7776200
527	12174900	11628100	10745600	10026100	9306690	8711830	7742280
528	12117000	11576900	10694500	9981490	9268480	8673920	7691770
529	12059800	11502000	10651500	9937550	9223600	8659950	7659890
530	12009500	11426000	10575600	9866590	9157580	8600890	7599050
531	11918500	11366600	10507300	9793390	9079480	8556060	7543410
532	11842100	11311900	10443200	9733170	9023140	8511070	7488200
533	11764800	11216800	10366100	9655930	8945750	8426360	7412840
534	11664500	11130300	10272800	9576040	8879270	8344430	7342400
535	11581800	11023000	10187500	9485210	8782910	8264300	7274720
536	11498000	10945500	10092800	9396190	8699580	8169470	7195270
537	11356200	10830600	9987720	9299270	8610810	8060190	7122120
538	11248700	10722200	9883950	9200110	8516260	7961410	7028560
539	11119700	10601100	9759830	9089310	8418790	7865640	6940620
540	10989900	10464500	9641520	8970950	8300380	7749930	6839000
541	10867200	10343400	9535290	8863140	8190990	7666390	6757360
542	10746800	10202300	9392790	8732460	8072120	7569040	6647010
543	10571300	10050700	9256580	8611900	7967220	7424610	6546780
544	10432200	9919130	9130250	8477910	7825570	7325060	6441060
545	10288400	9778470	8994470	8351580	7708680	7201280	6329000
546	10145200	9655870	8856290	8216660	7577030	7081930	6226200
547	10004100	9491650	8708010	8078260	7448500	6964390	6123900
548	9830170	9327790	8560800	7955550	7350300	6828480	5993310
549	9670580	9197150	8430810	7807760	7184700	6705780	5883740
550	9494210	9005200	8282460	7676130	7069800	6581380	5765880
551	9314790	8846620	8115160	7526380	6937600	6477960	5668870
552	9202410	8724010	7998070	7398900	6799720	6346370	5548830
553	9038630	8569930	7848580	7259160	6669740	6223770	5442400
554	8862550	8400810	7700700	7129040	6557370	6104210	5346640
555	8715170	8249670	7551120	6983200	6415280	5992270	5217570
556	8559310	8102260	7416310	6849320	6282330	5862290	5113240
557	8382810	7946390	7271520	6718600	6165680	5747760	5014950
558	8229820	7799820	7127230	6581370	6035500	5623900	4902770
559	8090450	7647260	6974590	6447570	5920550	5514370	4802060
560	7933710	7509080	6874310	6340700	5807080	5421100	4715100
561	7801970	7380700	6732390	6210280	5688170	5286970	4615880
562	7642590	7219580	6588220	6086320	5584410	5182660	4514260
563	7489340	7108140	6476110	5975380	5474650	5092380	4417980
564	7360080	6961130	6344280	5847330	5350380	4965330	4318190
565	7221410	6811790	6195670	5714540	5233400	4873650	4228380
566	7076680	6673900	6082690	5609790	5136880	4748530	4143860
567	6928920	6552980	5957000	5492130	5027250	4666320	4053280
568	6802200	6422100	5837180	5376170	4915160	4560310	3959640
569	6660220	6287190	5730300	5272640	4814980	4483510	3874680
570	6535680	6158230	5612710	5163270	4713820	4373390	3798090
571	6402780	6029380	5486290	5049260	4612220	4276570	3718180
572	6256570	5913210	5382290	4953650	4525000	4192710	3636300
573	6149330	5780840	5264080	4838380	4412680	4096210	3553550
574	6014110	5669960	5138710	4729260	4319810	3998060	3476360
575	5880180	5549350	5026210	4621170	4216130	3913320	3396750
576	5766880	5422730	4920910	4526390	4131870	3835460	3305910
577	5633630	5306490	4830920	4434200	4037470	3745310	3230920
578	5523340	5186450	4714920	4336510	3958100	3668330	3162480
579	5403820	5088370	4617750	4238740	3859720	3567430	3084720
580	5271860	4974120	4501160	4145130	3789090	3487640	3016900
581	5166590	4857320	4391770	4048080	3704390	3399420	2940150
582	5038780	4731690	4278470	3942810	3607150	3319940	2869360
583	4911010	4629980	4199940	3852920	3505890	3235090	2798580
584	4801020	4530050	4108450	3772290	3436130	3173790	2731530
585	4692260	4422650	4001470	3679220	3356960	3087090	2666480
586	4567470	4315690	3896890	3586190	3275490	3009680	2596190
587	4470820	4220110	3796860	3488330	3179800	2934190	2536690
588	4345770	4119100	3689320	3395080	3100840	2851640	2460460
589	4236800	4020710	3603600	3317530	3031450	2777540	2405830
590	4139920	3924770	3521040	3229380	2937720	2708600	2335060
591	4023130	3815460	3414170	3138090	2862010	2633600	2277890
592	3916370	3727310	3329590	3055100	2780610	2559420	2217470
593	3819690	3605210	3234250	2965880	2697500	2483520	2147360
594	3707420	3522470	3141570	2879610	2617640	2422450	2093060
595	3603310	3412540	3059160	2802870	2546570	2349550	2026920
596	3496760	3325540	2968210	2720410	2472600	2284770	1962850
597	3395210	3227080	2888640	2646320	2404000	2211510	1910240
598	3304910	3135850	2797960	2567760	2337550	2149560	1841910
599	3220520	3042580	2721690	2492530	2263370	2077520	1796290
600	3108520	2958040	2638580	2414880	2191180	2026040	1745580
601	3029160	2873280	2552800	2340840	2128870	1959220	1678680
602	2948430	2784050	2482920	2278570	2074220	1897700	1641720
603	2852370	2689530	2403630	2200970	1998300	1836760	1585420
604	2763970	2605620	2330630	2134950	1939260	1782000	1530820
605	2671310	2530800	2263390	2073110	1882820	1725160	1491570
606	2602360	2466770	2188860	2007600	1826330	1686170	1442620
607	2531430	2387580	2124670	1948020	1771360	1625790	1400470
608	2449970	2313240	2065970	1890410	1714840	1580680	1356540
609	2376360	2246230	2004660	1831480	1658290	1524170	1314910
610	2311550	2168040	1943240	1776830	1610420	1482810	1278880
611	2237980	2109860	1882590	1719060	1555520	1435490	1240730
612	2163010	2046480	1829820	1671230	1512630	1393490	1192840
613	2106190	1985270	1765610	1615130	1464640	1353060	1156230
614	2039610	1922760	1720600	1577290	1433980	1308680	1126750
615	1969000	1867340	1668710	1520360	1372010	1266340	1086040
616	1914280	1809550	1602410	1467720	1333030	1224890	1058160
617	1858150	1750330	1573570	1434480	1295380	1193490	1027810
618	1788780	1693510	1512710	1384470	1256220	1155690	984590
619	1742720	1641890	1457810	1336090	1214370	1118550	958280
620	1684210	1593740	1422730	1300950	1179160	1085530	927730
621	1631220	1541570	1380560	1260830	1141090	1046460	894980
622	1582830	1485760	1326660	1215280	1103900	1009620	867600
623	1529490	1442930	1292340	1179450	1066560	984940	835570
624	1481530	1396850	1251720	1143240	1034750	949600	810790
625	1440290	1352260	1209220	1104130	999030	919940	790450
626	1395010	1310820	1172790	1071210	969620	884730	763810
627	1342100	1263150	1130990	1035320	939640	856070	734010
628	1301310	1230620	1094650	1000870	907080	828170	711520
629	1259920	1191540	1065630	969640	873650	803550	691950
630	1218340	1146230	1022610	934305	846000	777820	666950
631	1175460	1107620	995420	909585	823750	750100	647310
632	1144990	1077750	965670	877195	788720	728430	622360
633	1106930	1036080	930310	845350	760390	707560	604010
634	1066110	997250	896390	819255	742120	682700	582920
635	1030220	966250	863080	790050	717020	654720	563500
636	996580	934210	840710	765900	691090	636910	544180
637	964470	904320	809070	738555	668040	606780	531490
638	931850	878380	780470	713800	647130	592420	510590
639	898270	844440	751140	687535	623930	571740	489740
640	865440	810900	724240	661095	597950	548670	474470
641	832450	785160	700950	641920	582890	534130	453750
642	806480	759050	682050	618930	555810	518940	441670
643	782010	729800	653510	598320	543130	494600	423970
644	755330	702480	629550	575495	521440	478840	409240
645	725630	677290	611710	555770	499830	461560	395990
646	699480	648970	582260	532985	483710	437630	382300
647	670190	628480	558670	509650	460630	423420	360950
648	644270	601250	537260	489520	441780	409660	350100
649	622210	581890	518480	471960	425440	393980	337350
650	602460	561890	503450	459200	414950	379910	329140
651	579650	540690	485720	443560	401400	371160	314400
652	562510	522950	470540	430955	391370	355730	306960
653	544200	505410	451620	412305	372990	343110	295170
654	518800	487150	437550	400165	362780	332650	288700
655	506130	473600	425740	386755	347770	321820	275370
656	488740	456960	407710	371455	335200	308870	266260
657	475080	440780	397700	364760	331820	297640	258010
658	455310	431210	380660	347915	315170	290810	246860
659	439890	410140	371590	339215	306840	281720	242010
660	430810	399320	359310	326105	292900	269540	230910
661	414640	383970	343430	314725	286020	258230	221360
662	399890	372780	333510	303255	273000	253520	218870
663	383950	359360	323950	295790	267630	242310	208110
664	373250	348500	310910	282710	254510	232700	204180
665	356270	338660	297220	271325	245430	226960	195000
666	350280	327350	293500	266170	238840	221750	188430
667	330030	317300	282320	257215	232110	213010	182560
668	321620	303570	270360	247870	225380	206290	175300
669	311220	291450	260700	238775	216850	196800	169850
670	301310	285540	252310	230920	209530	190680	165640
671	291420	273630	243830	222770	201710	185400	157470
672	279630	260800	235620	215065	194510	179060	155410
673	271150	255220	224370	205410	186450	172440	146490
674	261750	247440	220020	201990	183960	168550	142910
675	251040	238230	211060	192990	174920	163140	139280
676	244600	230430	203000	186100	169200	155930	134760
677	233480	219150	197710	180580	163450	149720	129310
678	227440	212790	190540	173685	156830	145380	125890
679	218740	206380	183270	167435	151600	141490	118810
680	212310	199600	174040	160270	146500	137210	118460
681	202400	193000	168900	155515	142130	134020	111260
682	196180	187150	166240	151235	136230	128330	108980
683	189260	180150	158010	145845	133680	123900	104800
684	183320	172510	154180	140235	126290	117140	101360
685	176450	166200	148150	135840	123530	114640	98220
686	170500	162240	141850	130000	118150	109510	96750
687	165380	154250	138780	127380	115980	107420	91260
688	160390	148470	135000	123690	112380	103150	88370
689	153360	145210	128820	118140	107460	99500	87440
690	147890	137680	123430	112610	101790	96690	83170
691	144600	134100	118370	110160	101950	93000	80080
692	137310	131770	114000	105295	96590	90790	78160
693	131020	124760	111750	102510	93270	85270	76410
694	128350	120870	106970	98715	90460	85250	73890
695	124870	118300	103030	95295	87560	81140	68360
696	119760	113580	100580	92020	83460	76180	69940
697	116700	108650	96540	88650	80760	76280	65140
698	109040	105530	94080	85460	76840	72980	63480
699	107910	99660	91130	83350	75570	71060	62150
700	103790	97790	86290	79975	73660	67330	59740
701	97750	92570	82920	77005	71090	65130	58190
702	96150	90700	80810	74175	67540	62610	56010
703	92890	88100	77640	70920	64200	61390	52670
704	88860	84160	75370	69675	63980	58250	52290
705	85680	81540	72740	66380	60020	56510	50010
706	82380	78070	68450	63820	59190	54180	48210
707	79040	74730	67380	62485	57590	53200	47920
708	75390	73030	65540	60320	55100	51990	46060
709	73880	71440	66530	62615	58700	59720	55740
710	71890	74570	85380	87060	88740	108080	135290

## Sheet:  Supplementary Fig. 8
λ	G1	G2	G3	G4	G5
420	41690	37650	37830	38240	36450
421	41950	37770	37400	38850	36890
422	41330	36760	35260	36870	35810
423	40150	37860	35940	36600	34980
424	39080	34880	34750	35790	33890
425	38460	35360	34440	34870	33590
426	36280	35360	32810	34320	33610
427	35620	35580	32720	34820	31400
428	35010	33900	31700	33020	30760
429	34910	34970	31710	31750	31720
430	33770	33150	30580	32440	30850
431	33940	32960	31040	32340	30990
432	33780	33120	31550	33920	31580
433	34170	34070	31080	32880	31660
434	35260	33930	30800	32380	31050
435	34980	34260	30940	33090	32190
436	38050	34970	32590	33300	32240
437	35650	35090	33520	35770	33110
438	37690	37420	35350	36770	33440
439	39050	37520	35730	38240	35850
440	42330	40120	37220	39840	36500
441	41230	41130	37220	39950	36910
442	41880	42300	37900	40170	37560
443	42820	42950	39540	42180	38390
444	46080	44890	41350	44840	41370
445	47520	47650	43110	45270	43810
446	51350	50580	47930	48160	45980
447	56040	55380	49660	53950	50230
448	61400	59640	56250	58720	53820
449	67980	66040	61770	64160	60600
450	77450	73950	67700	70520	67600
451	88400	86380	79800	84400	77150
452	99230	98720	91350	94910	88090
453	117570	118280	105820	113630	102920
454	134870	136560	123000	133520	119600
455	159230	160310	145100	157710	140290
456	183340	189250	169350	182440	161020
457	216120	219530	197970	219290	197260
458	258050	261760	238230	257890	232750
459	304210	308910	276680	299350	270110
460	362240	367300	327690	358050	322960
461	420750	427240	380260	421570	377090
462	505400	501140	450420	490790	441700
463	586010	586780	527440	568920	518210
464	686810	685530	621690	667240	601500
465	808030	797480	720880	776480	710100
466	934110	919960	834390	897450	809910
467	1086890	1065150	971220	1036870	951110
468	1241980	1217800	1109230	1184090	1087870
469	1429160	1395340	1271780	1367690	1253820
470	1635590	1592400	1464920	1560850	1432130
471	1844950	1800430	1647080	1756470	1617500
472	2093790	2039040	1864530	1982580	1834810
473	2332580	2306610	2091180	2216860	2035780
474	2628110	2594100	2333150	2477400	2285510
475	2918240	2886390	2595710	2757050	2546140
476	3209100	3169370	2865330	3035750	2808120
477	3538360	3469040	3147980	3343420	3087840
478	3848860	3781190	3435540	3632540	3355420
479	4196690	4124150	3756190	3958420	3683420
480	4556370	4438840	4053630	4291320	3971330
481	4891910	4805250	4363050	4594420	4282050
482	5235130	5234490	4676570	4922330	4589740
483	5576680	5571600	4996330	5250860	4906490
484	5896970	5877120	5293040	5548720	5192440
485	6246020	6200500	5628760	5899220	5499570
486	6562770	6499920	5927500	6181840	5784690
487	6900140	6830300	6188150	6471220	6072110
488	7196570	7113400	6480230	6764270	6309230
489	7475500	7363450	6735250	7024630	6507290
490	7741450	7614620	6970220	7266320	6741470
491	8000590	7862150	7205110	7527830	6985250
492	8224350	8072210	7405870	7725320	7173260
493	8454060	8262940	7613610	7925540	7368960
494	8621160	8447720	7783060	8092670	7546030
495	8806050	8602410	7922110	8256760	7694510
496	8931140	8733810	8084940	8413080	7840500
497	9088180	8873480	8203360	8525890	7966030
498	9200950	8969970	8328920	8624680	8067860
499	9292220	9043020	8448310	8723980	8151940
500	9377140	9107030	8527770	8792830	8240880
501	9453320	9106720	8573370	8855920	8294010
502	9495240	9167680	8629130	8906040	8352550
503	9550920	9197080	8662310	8935380	8385640
504	9600650	9238190	8706160	8959350	8416910
505	9587430	9243140	8724920	8920970	8450900
506	9609290	9263180	8727940	8941160	8462180
507	9621350	9266840	8739020	8945520	8447510
508	9614760	9260510	8748570	8950800	8466500
509	9608310	9242210	8721800	8943380	8463300
510	9590390	9202270	8722010	8949840	8437370
511	9595230	9208770	8703860	8915360	8414230
512	9575710	9186880	8678380	8888960	8412680
513	9553250	9160030	8671290	8890870	8384830
514	9519710	9143090	8636770	8835170	8376170
515	9504410	9224830	8602710	8827570	8369020
516	9498960	9178730	8576440	8819870	8330070
517	9442800	9137370	8552490	8764810	8304820
518	9426370	9117360	8512550	8754740	8294430
519	9406600	9091230	8424920	8717550	8249910
520	9357910	9031920	8370060	8710980	8226750
521	9329140	8974610	8331170	8672080	8195800
522	9307270	8953730	8333800	8642510	8176510
523	9277780	8886190	8283540	8608480	8135480
524	9220370	8864800	8243890	8555580	8112160
525	9211910	8842290	8227460	8510230	8058680
526	9143420	8768250	8180430	8470430	8010980
527	9099480	8712090	8133420	8432540	7994020
528	9064990	8685740	8096010	8386260	7925700
529	9011270	8612320	8046080	8320900	7880880
530	8926460	8542090	8003530	8278330	7829450
531	8888560	8501840	7930700	8202260	7775180
532	8823070	8432390	7887590	8142560	7727230
533	8730130	8333440	7816580	8066960	7643610
534	8674540	8265260	7741140	8000590	7588880
535	8597620	8184010	7673850	7921410	7488970
536	8521720	8108540	7592720	7846390	7420940
537	8424790	7939560	7491620	7757230	7349780
538	8313830	7856860	7431560	7650370	7258080
539	8219660	7750990	7324660	7574880	7159620
540	8111130	7649560	7217850	7458100	7069020
541	7995540	7548490	7131520	7369470	6962680
542	7885660	7444030	7027600	7234520	6858610
543	7756030	7308890	6907220	7130740	6749490
544	7653630	7199480	6794600	7034560	6651640
545	7520490	7083810	6679350	6908200	6528700
546	7397200	6944700	6595080	6777660	6406910
547	7271140	6839270	6456080	6665550	6302280
548	7148840	6714810	6323260	6493550	6189350
549	7006610	6585940	6217830	6361890	6064440
550	6873640	6474930	6108530	6253410	5944960
551	6751200	6333930	5982500	6120690	5840920
552	6626510	6220340	5881180	6004110	5731460
553	6533430	6108770	5768860	5900190	5622530
554	6386030	5974410	5655940	5775100	5510640
555	6250310	5853760	5538830	5652160	5398750
556	6144000	5752020	5422380	5551520	5283560
557	6004470	5623840	5318650	5443540	5182770
558	5897600	5513840	5209100	5323620	5071140
559	5778710	5403040	5098390	5208300	4968970
560	5669580	5292600	4997260	5103590	4870990
561	5547000	5187040	4897260	5004950	4754650
562	5432320	5077340	4789120	4896340	4662280
563	5326820	4964550	4680500	4782190	4573320
564	5204280	4869060	4599330	4697930	4469460
565	5106980	4762540	4500810	4593420	4371360
566	5005640	4656350	4404320	4493340	4272240
567	4886890	4548390	4308340	4406480	4189650
568	4794710	4451030	4226940	4316930	4093650
569	4695020	4363900	4126310	4222120	4005120
570	4595940	4273330	4033740	4130970	3928730
571	4494130	4175430	3957120	4041360	3843950
572	4398090	4082150	3926650	3960200	3749740
573	4299550	3987600	3846170	3867650	3676970
574	4208910	3897190	3745370	3809650	3593670
575	4113110	3827500	3663490	3795560	3512860
576	4022220	3734240	3585710	3707210	3430230
577	3930100	3648130	3500110	3606470	3335720
578	3839290	3563270	3408640	3504510	3268880
579	3750970	3480790	3331040	3421120	3181630
580	3661310	3392120	3241420	3332590	3115850
581	3571130	3299400	3181380	3256960	3034460
582	3490100	3239500	3093900	3185220	2967960
583	3395300	3150610	3014440	3090810	2894310
584	3319600	3080440	2940960	3022150	2831750
585	3250190	3012440	2871640	2949650	2746830
586	3148690	2921880	2790260	2865630	2677930
587	3076880	2853340	2724670	2792150	2607100
588	2998620	2773690	2646920	2717970	2545150
589	2918450	2695290	2580360	2639710	2475240
590	2851550	2627480	2505860	2575330	2403890
591	2756960	2550430	2435770	2493840	2336990
592	2688970	2479680	2339790	2427720	2277740
593	2610560	2420580	2262490	2362350	2195820
594	2551600	2337780	2201870	2289890	2149260
595	2491770	2282700	2138900	2221550	2077810
596	2400430	2215160	2067100	2157490	2018310
597	2339640	2144410	2007050	2085550	1954510
598	2274550	2089230	1947110	2023940	1916390
599	2214240	2015380	1897260	1972980	1840990
600	2138360	1952500	1841680	1912250	1794120
601	2077230	1901540	1785760	1855000	1738790
602	2011440	1845890	1737790	1797680	1686580
603	1942630	1781500	1676380	1734010	1628730
604	1891920	1717920	1626430	1683240	1583420
605	1830960	1674740	1571060	1642630	1528690
606	1773810	1616510	1522920	1588500	1479610
607	1717640	1564760	1481140	1531990	1433900
608	1663930	1523160	1434950	1482860	1397260
609	1610050	1477570	1384840	1440310	1353990
610	1560390	1432270	1349730	1395150	1311910
611	1507650	1393170	1304790	1353140	1269510
612	1473230	1344760	1274990	1312610	1226340
613	1423940	1302770	1231350	1266730	1187370
614	1371570	1267470	1195100	1242390	1154780
615	1335490	1207310	1154050	1192720	1118760
616	1291770	1143260	1112700	1158220	1076660
617	1248480	1101060	1079500	1122470	1051140
618	1207490	1065610	1050640	1081870	1017220
619	1172690	1030280	1016230	1045280	984140
620	1131000	996070	981760	1011900	951760
621	1100110	967520	946650	979730	915280
622	1063190	939480	922290	950350	892490
623	1028670	915080	890930	918540	865820
624	1005770	898500	864680	890480	837200
625	970040	871700	837380	863530	812940
626	944650	839680	806960	833220	780070
627	906720	813650	779280	805320	760520
628	875690	792080	752470	780780	739910
629	848620	774350	732270	753170	708750
630	820520	753180	710390	726200	688900
631	798760	729620	683840	705780	664390
632	767430	702830	663530	679840	642940
633	745000	675980	640040	657720	618550
634	717080	653830	621850	641030	598060
635	694530	634040	600350	632900	579230
636	669100	614380	577170	611800	555400
637	648300	591110	556750	591540	540150
638	624830	568490	540700	569940	519200
639	604720	552200	517720	548430	503210
640	581450	530790	502480	529460	484800
641	563180	509670	483470	510350	465510
642	537080	493590	468660	487350	451180
643	518900	478190	449490	471630	429780
644	500030	455550	433460	454610	418730
645	481420	442280	415900	433150	403840
646	463550	425860	398840	415090	387050
647	446150	405870	386390	401980	372890
648	427460	393410	374600	387140	360980
649	415140	372730	361390	376320	345340
650	404470	366030	347780	361400	332680
651	389750	353710	335410	347730	320680
652	371800	341780	322130	339530	313530
653	365560	331430	312390	327320	306480
654	346030	318350	299520	317580	295810
655	336850	308750	288330	306340	287050
656	328430	299410	282620	292310	274950
657	319080	285770	270690	282570	268600
658	302750	276850	267070	278600	256020
659	293310	267440	263860	266870	247850
660	286650	260400	253060	252540	240100
661	277060	252840	244870	247610	231580
662	266210	238520	235660	239690	226380
663	258170	231910	226340	232460	215030
664	250150	223140	218570	223730	209850
665	240570	217200	211790	217290	201600
666	230280	208300	202240	207380	195160
667	227050	203660	198240	201750	186230
668	218530	198160	194570	194240	184390
669	207010	188680	187750	186290	177130
670	203400	181460	182790	181120	169280
671	195950	176700	174190	174170	163950
672	189600	170680	166600	168300	158160
673	180170	166510	162940	162210	153240
674	172440	162800	154040	155430	151860
675	167990	150960	149450	150610	152080
676	162550	148470	143380	144830	146080
677	158470	142510	138880	141690	141650
678	151810	138200	133970	136710	138730
679	146670	136700	129160	129940	135440
680	142360	133930	125220	127600	129270
681	137160	127020	119020	122280	125840
682	131090	119820	117130	118800	121820
683	127820	117940	111440	114800	116560
684	122770	115380	109070	108910	111890
685	120190	110510	104520	106200	106350
686	114500	106160	101010	102770	105510
687	109750	102460	98390	98310	102030
688	107350	96960	92920	95280	95670
689	102770	95260	90610	92230	92460
690	99980	91190	86630	88830	90740
691	98050	88280	82200	85490	86570
692	91910	86590	81920	81900	83360
693	90650	83560	78770	77500	80660
694	85260	79820	74540	77550	77040
695	82600	75620	70650	74120	73080
696	79310	74180	69560	70400	72880
697	78530	70930	67590	68720	68570
698	74030	69200	65150	66330	65610
699	71200	65200	62670	63070	62880
700	68120	63000	60640	62380	60960
701	67770	60430	58830	58530	58770
702	64130	58700	55850	56870	57330
703	61140	56850	55310	56120	54260
704	60510	54440	52050	53490	52080
705	57400	53390	49850	51140	48850
706	55020	51830	47080	48390	47920
707	53320	50150	46850	49260	47300
708	51280	47500	44900	44440	43800
709	49750	45540	43020	43870	43900
710	46790	45250	42840	41820	42270
711	45750	42120	40070	40570	39170
712	43430	42250	37920	39310	39900
713	42920	40380	37580	37580	37460
714	42130	37870	37210	36380	36370
715	40090	37190	34850	36760	34750
716	37640	35640	32320	34640	34160
717	37710	35130	33360	33750	33230
718	35130	34410	32610	32500	30980
719	34510	32260	30530	31900	30730
720	35110	32630	29960	30630	30150
721	32720	31150	29200	28630	28630
722	31330	29330	28240	27750	27730
723	32220	28290	26070	27140	26420
724	28810	26890	25870	26180	26570
725	28730	27130	24910	26210	24650
726	27980	24580	24300	24540	23900
727	26480	24850	24230	23500	23760
728	25910	24880	22510	22860	22410
729	24740	23870	22860	22750	22270
730	23830	22360	21170	20970	20700
731	23760	21860	20510	21010	19410
732	22070	22290	21080	20210	19200
733	21860	20850	19920	19860	19010
734	21480	19460	19500	19150	17910
735	20220	19160	18230	18310	17150
736	20000	19110	18320	17610	16680
737	18610	17650	17400	17940	16640
738	19640	18380	16790	17420	16490
739	18150	17520	16690	16440	15940
740	17850	17240	15850	15740	16030
741	17740	15470	15510	15050	14980
742	16540	16360	15200	14870	15190
743	16110	14840	14190	14780	14250
744	15990	14240	14350	13810	13390
745	15650	14680	12800	14100	12920
746	15200	14630	13050	12430	13230
747	14220	13110	12990	12470	12130
748	14270	12720	12350	12420	12070
749	13420	12240	11400	11730	11910
750	13200	12170	11360	12500	11170
751	12760	11760	11620	11100	11270
752	11840	11800	11310	11000	10860
753	11640	11550	10710	11170	10920
754	12130	11560	10500	10010	10730
755	11740	10770	10200	10290	9970
756	11190	10220	10000	9800	10140
757	11510	10270	9140	9510	9520
758	10760	10290	8930	9130	8990
759	10370	9210	8770	9040	9280
760	10100	9370	9120	9360	8860
761	9590	9380	8940	9440	8710
762	9400	8780	8490	8480	8380
763	9180	8230	8250	8330	7880
764	9370	8740	7660	8310	8290
765	8690	8350	8230	7850	7900
766	8640	8770	8060	8120	8070
767	8770	8080	7580	7290	7600
768	8200	7480	8000	7640	7610
769	8000	7780	7050	7750	7360
770	8030	7720	6990	7370	7080
771	8040	7310	7140	7120	6890
772	7310	7780	6830	6810	7270
773	7460	7440	7150	7530	6680
774	6930	7150	6580	6850	6990
775	7770	6630	6620	6830	6540
776	6960	6650	6910	6440	6570
777	7240	6310	6400	6950	6650
778	6190	6380	6740	6030	6430
779	6750	6620	6040	6080	6010
780	6910	6290	5880	6210	6330
0.361	-0.215
0.362	-0.214
0.363	-0.213
0.364	-0.212
0.365	-0.211
0.366	-0.21
0.367	-0.209
0.368	-0.208
0.369	-0.207
0.37	-0.206
0.371	-0.205
0.372	-0.204
0.373	-0.203
0.374	-0.202
0.375	-0.201
0.376	-0.2
0.377	-0.199
0.378	-0.198
0.379	-0.197
0.38	-0.196
0.381	-0.195
0.382	-0.194
0.383	-0.193
0.384	-0.192
0.385	-0.191
0.386	-0.19
0.387	-0.189
0.388	-0.188
0.389	-0.187
0.39	-0.186
0.391	-0.185
0.392	-0.184
0.393	-0.183
0.394	-0.182
0.395	-0.181
0.396	-0.18
0.397	-0.179
0.398	-0.178
0.399	-0.177
0.4	-0.176
0.401	-0.175
0.402	-0.174
0.403	-0.173
0.404	-0.172
0.405	-0.171
0.406	-0.17
0.407	-0.169
0.408	-0.168
0.409	-0.167
0.41	-0.166
0.411	-0.165
0.412	-0.164
0.413	-0.163
0.414	-0.162
0.415	-0.161
0.416	-0.16
0.417	-0.159
0.418	-0.158
0.419	-0.157
0.42	-0.156
0.421	-0.155
0.422	-0.154
0.423	-0.153
0.424	-0.152
0.425	-0.151
0.426	-0.15
0.427	-0.149
0.428	-0.148
0.429	-0.147
0.43	-0.146
0.431	-0.145
0.432	-0.144
0.433	-0.143
0.434	-0.142
0.435	-0.141
0.436	-0.14
0.437	-0.139
0.438	-0.138
0.439	-0.137
0.44	-0.136
0.441	-0.135
0.442	-0.134
0.443	-0.133
0.444	-0.132
0.445	-0.131
0.446	-0.13
0.447	-0.129
0.448	-0.128
0.449	-0.127
0.45	-0.126
0.451	-0.125
0.452	-0.124
0.453	-0.123
0.454	-0.122
0.455	-0.121
0.456	-0.12
0.457	-0.119
0.458	-0.118
0.459	-0.117
0.46	-0.116
0.461	-0.115
0.462	-0.114
0.463	-0.113
0.464	-0.112
0.465	-0.111
0.466	-0.11
0.467	-0.109
0.468	-0.108
0.469	-0.107
0.47	-0.106
0.471	-0.105
0.472	-0.104
0.473	-0.103
0.474	-0.102
0.475	-0.101
0.476	-0.1
0.477	-0.099
0.478	-0.098
0.479	-0.097
0.48	-0.096
0.481	-0.095
0.482	-0.094
0.483	-0.093
0.484	-0.092
0.485	-0.091
0.486	-0.09
0.487	-0.089
0.488	-0.088
0.489	-0.087
0.49	-0.086
0.491	-0.085
0.492	-0.084
0.493	-0.083
0.494	-0.082
0.495	-0.081
0.496	-0.08
0.497	-0.079
0.498	-0.078
0.499	-0.077
0.5	-0.076
0.501	-0.075
0.502	-0.074
0.503	-0.073
0.504	-0.072
0.505	-0.071
0.506	-0.07
0.507	-0.069
0.508	-0.068
0.509	-0.067
0.51	-0.066
0.511	-0.065
0.512	-0.064
0.513	-0.063
0.514	-0.062
0.515	-0.061
0.516	-0.06
0.517	-0.059
0.518	-0.058
0.519	-0.057
0.52	-0.056
0.521	-0.055
0.522	-0.054
0.523	-0.053
0.524	-0.052
0.525	-0.051
0.526	-0.05
0.527	-0.049
0.528	-0.048
0.529	-0.047
0.53	-0.046
0.531	-0.045
0.532	-0.044
0.533	-0.043
0.534	-0.042
0.535	-0.041
0.536	-0.04
0.537	-0.039
0.538	-0.038
0.539	-0.037
0.54	-0.036
0.541	-0.035
0.542	-0.034
0.543	-0.033
0.544	-0.032
0.545	-0.031
0.546	-0.03
0.547	-0.029
0.548	-0.028
0.549	-0.027
0.55	-0.026
0.551	-0.025
0.552	-0.024
0.553	-0.023
0.554	-0.022
0.555	-0.021
0.556	-0.02
0.557	-0.019
0.558	-0.018
0.559	-0.017
0.56	-0.016
0.561	-0.015
0.562	-0.014
0.563	-0.013
0.564	-0.012
0.565	-0.011
0.566	-0.01
0.567	-0.009
0.568	-0.008
0.569	-0.007
0.57	-0.006
0.571	-0.005
0.572	-0.004
0.573	-0.003
0.574	-0.002
0.575	-0.001
0.576	0
0.577	0.001
0.578	0.002
0.579	0.003
0.58	0.004
0.581	0.005
0.582	0.006
0.583	0.007
0.584	0.008
0.585	0.009
0.586	0.01
0.587	0.011
0.588	0.012
0.589	0.013
0.59	0.014
0.591	0.015
0.592	0.016
0.593	0.017
0.594	0.018
0.595	0.019
0.596	0.02
0.597	0.021
0.598	0.022
0.599	0.023
0.6	0.024
0.601	0.025
0.602	0.026
0.603	0.027
0.604	0.028
0.605	0.029
0.606	0.03
0.607	0.031
0.608	0.032
0.609	0.033
0.61	0.034
0.611	0.035
0.612	0.036
0.613	0.037
0.614	0.038
0.615	0.039
0.616	0.04
0.617	0.041
0.618	0.042
0.619	0.043
0.62	0.044
0.621	0.045
0.622	0.046
0.623	0.047
0.624	0.048
0.625	0.049
0.626	0.05
0.627	0.051
0.628	0.052
0.629	0.053
0.63	0.054
0.631	0.055
0.632	0.056
0.633	0.057
0.634	0.058
0.635	0.059
0.636	0.06
0.637	0.061
0.638	0.062
0.639	0.063
0.64	0.064
0.641	0.065
0.642	0.066
0.643	0.067
0.644	0.068
0.645	0.069
0.646	0.07
0.647	0.071
0.648	0.072
0.649	0.073
0.65	0.074
0.651	0.075
0.652	0.076
0.653	0.077
0.654	0.078
0.655	0.079
0.656	0.08
0.657	0.081
0.658	0.082
0.659	0.083
0.66	0.084
0.661	0.085
0.662	0.086
0.663	0.087
0.664	0.088
0.665	0.089
0.666	0.09
0.667	0.091
0.668	0.092
0.669	0.093
0.67	0.094
0.671	0.095
0.672	0.096
0.673	0.097
0.674	0.098
0.675	0.099
0.676	0.1
0.677	0.101
0.678	0.102
0.679	0.103
0.68	0.104
0.681	0.105
0.682	0.106
0.683	0.107
0.684	0.108
0.685	0.109
0.686	0.11
0.687	0.111
0.688	0.112
0.689	0.113
0.69	0.114
0.691	0.115
0.692	0.116
0.693	0.117
0.694	0.118
0.695	0.119
0.696	0.12
0.697	0.121
0.698	0.122
0.699	0.123
0.7	0.124
0.701	0.125
0.702	0.126
0.703	0.127
0.704	0.128
0.705	0.129
0.706	0.13
0.707	0.131
0.708	0.132
0.709	0.133
0.71	0.134
0.711	0.135
0.712	0.136
0.713	0.137
0.714	0.138
0.715	0.139
0.716	0.14
0.717	0.141
0.718	0.142
0.719	0.143
0.72	0.144
0.721	0.145
0.722	0.146
0.723	0.147
0.724	0.148
0.725	0.149
0.726	0.15
0.727	0.151
0.728	0.152
0.729	0.153
0.73	0.154
0.731	0.155
0.732	0.156
0.733	0.157
0.734	0.158
0.735	0.159
0.736	0.16
0.737	0.161
0.738	0.162
0.739	0.163
0.74	0.164
0.741	0.165
0.742	0.166
0.743	0.167
0.744	0.168
0.745	0.169
0.746	0.17
0.747	0.171
0.748	0.172
0.749	0.173
0.75	0.174
0.751	0.175
0.752	0.176
0.753	0.177
0.754	0.178
0.755	0.179
0.756	0.18
0.757	0.181
0.758	0.182
0.759	0.183
0.76	0.184
0.761	0.185
0.762	0.186
0.763	0.187
0.764	0.188
0.765	0.189
0.766	0.19
0.767	0.191
0.768	0.192
0.769	0.193
0.77	0.194
0.771	0.195
0.772	0.196
0.773	0.197
0.774	0.198
0.775	0.199
0.776	0.2
0.777	0.201
0.778	0.202
0.779	0.203
0.78	0.204
0.781	0.205
0.782	0.206
0.783	0.207
0.784	0.208
0.785	0.209
0.786	0.21
0.787	0.211
0.788	0.212
0.789	0.213
0.79	0.214
0.791	0.215
0.792	0.216
0.793	0.217
0.794	0.218
0.795	0.219
0.796	0.22
0.797	0.221
0.798	0.222
0.799	0.223
0.8	0.224
0.801	0.225
0.802	0.226
0.803	0.227
0.804	0.228
0.805	0.229
0.806	0.23
0.807	0.231
0.808	0.232
0.809	0.233
0.81	0.234
0.811	0.235
0.812	0.236
0.813	0.237
0.814	0.238
0.815	0.239
0.816	0.24
0.817	0.241
0.818	0.242
0.819	0.243
0.82	0.244
0.821	0.245
0.822	0.246
0.823	0.247
0.824	0.248
0.825	0.249
0.826	0.25
0.827	0.251
0.828	0.252
0.829	0.253
0.83	0.254
0.831	0.255
0.832	0.256
0.833	0.257
0.834	0.258
0.835	0.259
0.836	0.26
0.837	0.261
0.838	0.262
0.839	0.263
0.84	0.264
0.841	0.265
0.842	0.266
0.843	0.267
0.844	0.268
0.845	0.269
0.846	0.27
0.847	0.271
0.848	0.272
0.849	0.273
0.85	0.274
0.851	0.275
0.852	0.276
0.853	0.277
0.854	0.278
0.855	0.279
0.856	0.28
0.857	0.281
0.858	0.282
0.859	0.283
0.86	0.284
0.861	0.285
0.862	0.286
0.863	0.287
0.864	0.288
0.865	0.289
0.866	0.29
0.867	0.291
0.868	0.292
0.869	0.293
0.87	0.294
0.871	0.295
0.872	0.296
0.873	0.297
0.874	0.298
0.875	0.299
0.876	0.3
0.877	0.301
0.878	0.302
0.879	0.303
0.88	0.304
0.881	0.305
0.882	0.306
0.883	0.307
0.884	0.308
0.885	0.309
0.886	0.31
0.887	0.311
0.888	0.312
0.889	0.313
0.89	0.314
0.891	0.315
0.892	0.316
0.893	0.317
0.894	0.318
0.895	0.319
0.896	0.32
0.897	0.321
0.898	0.322
0.899	0.323
0.9	0.324
0.901	0.325
0.902	0.326
0.903	0.327
0.904	0.328
0.905	0.329
0.906	0.33
0.907	0.331
0.908	0.332
0.909	0.333
0.91	0.334
0.911	0.335
0.912	0.336
0.913	0.337
0.914	0.338
0.915	0.339
0.916	0.34
0.917	0.341
0.918	0.342
0.919	0.343
0.92	0.344
0.921	0.345
0.922	0.346
0.923	0.347
0.924	0.348
0.925	0.349
0.926	0.35
0.927	0.351
0.928	0.352
0.929	0.353
0.93	0.354
0.931	0.355
0.932	0.356
0.933	0.357
0.934	0.358
0.935	0.359
0.936	0.36
0.937	0.361
0.938	0.362
0.939	0.363
0.94	0.364
0.941	0.365
0.942	0.366
0.943	0.367
0.944	0.368
0.945	0.369
0.946	0.37
0.947	0.371
0.948	0.372
0.949	0.373
0.95	0.374
0.951	0.375
0.952	0.376
0.953	0.377
0.954	0.378
0.955	0.379
0.956	0.38
0.957	0.381
0.958	0.382
0.959	0.383
0.96	0.384
0.961	0.385
0.962	0.386
0.963	0.387
0.964	0.388
0.965	0.389
0.966	0.39
0.967	0.391
0.968	0.392
0.969	0.393
0.97	0.394
0.971	0.395
0.972	0.396
0.973	0.397
0.974	0.398
0.975	0.399
0.976	0.4
0.977	0.401
0.978	0.402
0.979	0.403
0.98	0.404
0.981	0.405
0.982	0.406
0.983	0.407
0.984	0.408
0.985	0.409
0.986	0.41
0.987	0.411
0.988	0.412
0.989	0.413
0.99	0.414
0.991	0.415
0.992	0.416
0.993	0.417
0.994	0.418
0.995	0.419
0.996	0.42
0.997	0.421
0.998	0.422
0.999	0.423
1	0.424
1.001	0.425
1.002	0.426
1.003	0.427
1.004	0.428
1.005	0.429
1.006	0.43
1.007	0.431
1.008	0.432
1.009	0.433
1.01	0.434
1.011	0.435
1.012	0.436
1.013	0.437
1.014	0.438
1.015	0.439
1.016	0.44
1.017	0.441
1.018	0.442
1.019	0.443
1.02	0.444
1.021	0.445
1.022	0.446
1.023	0.447
1.024	0.448
1.025	0.449
1.026	0.45
1.027	0.451
1.028	0.452
1.029	0.453
1.03	0.454
1.031	0.455
1.032	0.456
1.033	0.457
1.034	0.458
1.035	0.459
1.036	0.46
1.037	0.461
1.038	0.462
1.039	0.463
1.04	0.464
1.041	0.465
1.042	0.466
1.043	0.467
1.044	0.468
1.045	0.469
1.046	0.47
1.047	0.471
1.048	0.472
1.049	0.473
1.05	0.474
1.051	0.475
1.052	0.476
1.053	0.477
1.054	0.478
1.055	0.479
1.056	0.48
1.057	0.481
1.058	0.482
1.059	0.483
1.06	0.484
1.061	0.485
1.062	0.486
1.063	0.487
1.064	0.488
1.065	0.489
1.066	0.49
1.067	0.491
1.068	0.492
1.069	0.493
1.07	0.494
1.071	0.495
1.072	0.496
1.073	0.497
1.074	0.498
1.075	0.499
1.076	0.5
1.077	0.501
1.078	0.502
1.079	0.503
1.08	0.504
1.081	0.505
1.082	0.506
1.083	0.507
1.084	0.508
1.085	0.509
1.086	0.51
1.087	0.511
1.088	0.512
1.089	0.513
1.09	0.514
1.091	0.515
1.092	0.516
1.093	0.517
1.094	0.518
1.095	0.519
1.096	0.52
1.097	0.521
1.098	0.522
1.099	0.523
1.1	0.524
1.101	0.525
1.102	0.526
1.103	0.527
1.104	0.528
1.105	0.529
1.106	0.53
1.107	0.531
1.108	0.532
1.109	0.533
1.11	0.534
1.111	0.535
1.112	0.536
1.113	0.537
1.114	0.538
1.115	0.539
1.116	0.54
1.117	0.541
1.118	0.542
1.119	0.543
1.12	0.544
1.121	0.545
1.122	0.546
1.123	0.547
1.124	0.548
1.125	0.549
1.126	0.55
1.127	0.551
1.128	0.552
1.129	0.553
1.13	0.554
1.131	0.555
1.132	0.556
1.133	0.557
1.134	0.558
1.135	0.559
1.136	0.56
1.137	0.561
1.138	0.562
1.139	0.563
1.14	0.564
1.141	0.565
1.142	0.566
1.143	0.567
1.144	0.568
1.145	0.569
1.146	0.57
1.147	0.571
1.148	0.572
1.149	0.573
1.15	0.574
1.151	0.575
1.152	0.576
1.153	0.577
1.154	0.578
1.155	0.579
1.156	0.58
1.157	0.581
1.158	0.582
1.159	0.583
1.16	0.584
1.161	0.585
1.162	0.586
1.163	0.587
1.164	0.588
1.165	0.589
1.166	0.59
1.167	0.591
1.168	0.592
1.169	0.593
1.17	0.594
1.171	0.595
1.172	0.596
1.173	0.597
1.174	0.598
1.175	0.599
1.176	0.6
1.177	0.601
1.178	0.602
1.179	0.603
1.18	0.604
1.181	0.605
1.182	0.606
1.183	0.607
1.184	0.608
1.185	0.609
1.186	0.61
1.187	0.611
1.188	0.612
1.189	0.613
1.19	0.614
1.191	0.615
1.192	0.616
1.193	0.617
1.194	0.618
1.195	0.619
1.196	0.62
1.197	0.621
1.198	0.622
1.199	0.623
1.2	0.624
1.201	0.625
1.202	0.626
1.203	0.627
1.204	0.628
1.205	0.629
1.206	0.63
1.207	0.631
1.208	0.632
1.209	0.633
1.21	0.634
1.211	0.635
1.212	0.636
1.213	0.637
1.214	0.638
1.215	0.639
1.216	0.64
1.217	0.641
1.218	0.642
1.219	0.643
1.22	0.644
1.221	0.645
1.222	0.646
1.223	0.647
1.224	0.648
1.225	0.649
1.226	0.65
1.227	0.651
1.228	0.652
1.229	0.653
1.23	0.654
1.231	0.655
1.232	0.656
1.233	0.657
1.234	0.658
1.235	0.659
1.236	0.66
1.237	0.661
1.238	0.662
1.239	0.663
1.24	0.664
1.241	0.665
1.242	0.666
1.243	0.667
1.244	0.668
1.245	0.669
1.246	0.67
1.247	0.671
1.248	0.672
1.249	0.673
1.25	0.674
1.251	0.675
1.252	0.676
1.253	0.677
1.254	0.678
1.255	0.679
1.256	0.68
1.257	0.681
1.258	0.682
1.259	0.683
1.26	0.684
1.261	0.685
1.262	0.686
1.263	0.687
1.264	0.688
1.265	0.689
1.266	0.69
1.267	0.691
1.268	0.692
1.269	0.693
1.27	0.694
1.271	0.695
1.272	0.696
1.273	0.697
1.274	0.698
1.275	0.699
1.276	0.7
1.277	0.701
1.278	0.702
1.279	0.703
1.28	0.704
1.281	0.705
1.282	0.706
1.283	0.707
1.284	0.708
1.285	0.709
1.286	0.71
1.287	0.711
1.288	0.712
1.289	0.713
1.29	0.714
1.291	0.715
1.292	0.716
1.293	0.717
1.294	0.718
1.295	0.719
1.296	0.72
1.297	0.721
1.298	0.722
1.299	0.723
1.3	0.724
1.301	0.725
1.302	0.726
1.303	0.727
1.304	0.728
1.305	0.729
1.306	0.73
1.307	0.731
1.308	0.732
1.309	0.733
1.31	0.734
1.311	0.735
1.312	0.736
1.313	0.737
1.314	0.738
1.315	0.739
1.316	0.74
1.317	0.741
1.318	0.742
1.319	0.743
1.32	0.744
1.321	0.745
1.322	0.746
1.323	0.747
1.324	0.748
1.325	0.749
1.326	0.75
1.327	0.751
1.328	0.752
1.329	0.753
1.33	0.754
1.331	0.755
1.332	0.756
1.333	0.757
1.334	0.758
1.335	0.759
1.336	0.76
1.337	0.761
1.338	0.762
1.339	0.763
1.34	0.764
1.341	0.765
1.342	0.766
1.343	0.767
1.344	0.768
1.345	0.769
1.346	0.77
1.347	0.771
1.348	0.772
1.349	0.773
1.35	0.774
1.351	0.775
1.352	0.776
1.353	0.777
1.354	0.778
1.355	0.779
1.356	0.78
1.357	0.781
1.358	0.782
1.359	0.783
1.36	0.784
1.361	0.785
1.362	0.786
1.363	0.787
1.364	0.788
1.365	0.789
1.366	0.79
1.367	0.791
1.368	0.792
1.369	0.793
1.37	0.794
1.371	0.795
1.372	0.796
1.373	0.797
1.374	0.798
1.375	0.799
1.376	0.8
1.377	0.801
1.378	0.802
1.379	0.803
1.38	0.804
1.381	0.805
1.382	0.806
1.383	0.807
1.384	0.808
1.385	0.809
1.386	0.81
1.387	0.811
1.388	0.812
1.389	0.813
1.39	0.814
1.391	0.815
1.392	0.816
1.393	0.817
1.394	0.818
1.395	0.819
1.396	0.82
1.397	0.821
1.398	0.822
1.399	0.823
1.4	0.824
1.401	0.825
1.402	0.826
1.403	0.827
1.404	0.828
1.405	0.829
1.406	0.83
1.407	0.831
1.408	0.832
1.409	0.833
1.41	0.834
1.411	0.835
1.412	0.836
1.413	0.837
1.414	0.838
1.415	0.839
1.416	0.84
1.417	0.841
1.418	0.842
1.419	0.843
1.42	0.844
1.421	0.845
1.422	0.846
1.423	0.847
1.424	0.848
1.425	0.849
1.426	0.85
1.427	0.851
1.428	0.852
1.429	0.853
1.43	0.854
1.431	0.855
1.432	0.856
1.433	0.857
1.434	0.858
1.435	0.859
1.436	0.86
1.437	0.861
1.438	0.862
1.439	0.863
1.44	0.864
1.441	0.865
1.442	0.866
1.443	0.867
1.444	0.868
1.445	0.869
1.446	0.87
1.447	0.871
1.448	0.872
1.449	0.873
1.45	0.874
1.451	0.875
1.452	0.876
1.453	0.877
1.454	0.878
1.455	0.879
1.456	0.88
1.457	0.881
1.458	0.882
1.459	0.883
1.46	0.884
1.461	0.885
1.462	0.886
1.463	0.887
1.464	0.888
1.465	0.889
1.466	0.89
1.467	0.891
1.468	0.892
1.469	0.893
1.47	0.894
1.471	0.895
1.472	0.896
1.473	0.897
1.474	0.898
1.475	0.899
1.476	0.9
1.477	0.901
1.478	0.902
1.479	0.903
1.48	0.904
1.481	0.905
1.482	0.906
1.483	0.907
1.484	0.908
1.485	0.909
1.486	0.91
1.487	0.911
1.488	0.912
1.489	0.913
1.49	0.914
1.491	0.915
1.492	0.916
1.493	0.917
1.494	0.918
1.495	0.919
1.496	0.92
1.497	0.921
1.498	0.922
1.499	0.923
1.5	0.924
1.501	0.925
1.502	0.926
1.503	0.927
1.504	0.928
1.505	0.929
1.506	0.93
1.507	0.931
1.508	0.932
1.509	0.933
1.51	0.934
1.511	0.935
1.512	0.936
1.513	0.937
1.514	0.938
1.515	0.939
1.516	0.94
1.517	0.941
1.518	0.942
1.519	0.943
1.52	0.944
1.521	0.945
1.522	0.946
1.523	0.947
1.524	0.948
1.525	0.949
1.526	0.95
1.527	0.951
1.528	0.952
1.529	0.953
1.53	0.954
1.531	0.955
1.532	0.956
1.533	0.957
1.534	0.958
1.535	0.959
1.536	0.96
1.537	0.961
1.538	0.962
1.539	0.963
1.54	0.964
1.541	0.965
1.542	0.966
1.543	0.967
1.544	0.968
1.545	0.969
1.546	0.97
1.547	0.971
1.548	0.972
1.549	0.973
1.55	0.974
1.551	0.975
1.552	0.976
1.553	0.977
1.554	0.978
1.555	0.979
1.556	0.98
1.557	0.981
1.558	0.982
1.559	0.983
1.56	0.984
1.561	0.985
1.562	0.986
1.563	0.987
1.564	0.988
1.565	0.989
1.566	0.99
1.567	0.991
1.568	0.992
1.569	0.993
1.57	0.994
1.571	0.995
1.572	0.996
1.573	0.997
1.574	0.998
1.575	0.999
1.576	1
1.577	1.001
1.578	1.002
1.579	1.003
1.58	1.004
1.581	1.005
1.582	1.006
1.583	1.007
1.584	1.008
1.585	1.009
1.586	1.01
1.587	1.011
1.588	1.012
1.589	1.013
1.59	1.014
1.591	1.015
1.592	1.016
1.593	1.017
1.594	1.018
1.595	1.019
1.596	1.02
1.597	1.021
1.598	1.022
1.599	1.023
1.6	1.024
1.601	1.025
1.602	1.026
1.603	1.027
1.604	1.028
1.605	1.029
1.606	1.03
1.607	1.031
1.608	1.032
1.609	1.033
1.61	1.034
1.611	1.035
1.612	1.036
1.613	1.037
1.614	1.038
1.615	1.039
1.616	1.04
1.617	1.041
1.618	1.042
1.619	1.043
1.62	1.044
1.621	1.045
1.622	1.046
1.623	1.047
1.624	1.048
1.625	1.049
1.626	1.05
1.627	1.051
1.628	1.052
1.629	1.053
1.63	1.054
1.631	1.055
1.632	1.056
1.633	1.057
1.634	1.058
1.635	1.059
1.636	1.06
1.637	1.061
1.638	1.062
1.639	1.063
1.64	1.064
1.641	1.065
1.642	1.066
1.643	1.067
1.644	1.068
1.645	1.069
1.646	1.07
1.647	1.071
1.648	1.072
1.649	1.073
1.65	1.074
1.651	1.075
1.652	1.076
1.653	1.077
1.654	1.078
1.655	1.079
1.656	1.08
1.657	1.081
1.658	1.082
1.659	1.083
1.66	1.084
1.661	1.085
1.662	1.086
1.663	1.087
1.664	1.088
1.665	1.089
1.666	1.09
1.667	1.091
1.668	1.092
1.669	1.093
1.67	1.094
1.671	1.095
1.672	1.096
1.673	1.097
1.674	1.098
1.675	1.099
1.676	1.1
1.677	1.101
1.678	1.102
1.679	1.103
1.68	1.104
1.681	1.105
1.682	1.106
1.683	1.107
1.684	1.108
1.685	1.109
1.686	1.11
1.687	1.111
1.688	1.112
1.689	1.113
1.69	1.114
1.691	1.115
1.692	1.116
1.693	1.117
1.694	1.118
1.695	1.119
1.696	1.12
1.697	1.121
1.698	1.122
1.699	1.123
1.7	1.124
1.701	1.125
1.702	1.126
1.703	1.127
1.704	1.128
1.705	1.129
1.706	1.13
1.707	1.131
1.708	1.132
1.709	1.133
1.71	1.134
1.711	1.135
1.712	1.136
1.713	1.137
1.714	1.138
1.715	1.139
1.716	1.14
1.717	1.141
1.718	1.142
1.719	1.143
1.72	1.144
1.721	1.145
1.722	1.146
1.723	1.147
1.724	1.148
1.725	1.149
1.726	1.15
1.727	1.151
1.728	1.152
1.729	1.153
1.73	1.154
1.731	1.155
1.732	1.156
1.733	1.157
1.734	1.158
1.735	1.159
1.736	1.16
1.737	1.161
1.738	1.162
1.739	1.163
1.74	1.164
1.741	1.165
1.742	1.166
1.743	1.167
1.744	1.168
1.745	1.169
1.746	1.17
1.747	1.171
1.748	1.172
1.749	1.173
1.75	1.174
1.751	1.175
1.752	1.176
1.753	1.177
1.754	1.178
1.755	1.179
1.756	1.18
1.757	1.181
1.758	1.182
1.759	1.183
1.76	1.184
1.761	1.185
1.762	1.186
1.763	1.187
1.764	1.188
1.765	1.189
1.766	1.19
1.767	1.191
1.768	1.192
1.769	1.193
1.77	1.194
1.771	1.195
1.772	1.196
1.773	1.197
1.774	1.198
1.775	1.199
1.776	1.2
1.777	1.201
1.778	1.202
1.779	1.203
1.78	1.204
1.781	1.205
1.782	1.206
1.783	1.207
1.784	1.208
1.785	1.209
1.786	1.21
1.787	1.211
1.788	1.212
1.789	1.213
1.79	1.214
1.791	1.215
1.792	1.216
1.793	1.217
1.794	1.218
1.795	1.219
1.796	1.22
1.797	1.221
1.798	1.222
1.799	1.223
1.8	1.224
1.801	1.225
1.802	1.226
1.803	1.227
1.804	1.228
1.805	1.229
1.806	1.23
1.807	1.231
1.808	1.232
1.809	1.233
1.81	1.234
1.811	1.235
1.812	1.236
1.813	1.237
1.814	1.238
1.815	1.239
1.816	1.24
1.817	1.241
1.818	1.242
1.819	1.243
1.82	1.244
1.821	1.245
1.822	1.246
1.823	1.247
1.824	1.248
1.825	1.249
1.826	1.25
1.827	1.251
1.828	1.252
1.829	1.253
1.83	1.254
1.831	1.255
1.832	1.256
1.833	1.257
1.834	1.258
1.835	1.259
1.836	1.26
1.837	1.261
1.838	1.262
1.839	1.263
1.84	1.264
1.841	1.265
1.842	1.266
1.843	1.267
1.844	1.268
1.845	1.269
1.846	1.27
1.847	1.271
1.848	1.272
1.849	1.273
1.85	1.274
1.851	1.275
1.852	1.276
1.853	1.277
1.854	1.278
1.855	1.279
1.856	1.28
1.857	1.281
1.858	1.282
1.859	1.283
1.86	1.284
1.861	1.285
1.862	1.286
1.863	1.287
1.864	1.288
1.865	1.289
1.866	1.29
1.867	1.291
1.868	1.292
1.869	1.293
1.87	1.294
1.871	1.295
1.872	1.296
1.873	1.297
1.874	1.298
1.875	1.299
1.876	1.3
1.877	1.301
1.878	1.302
1.879	1.303
1.88	1.304
1.881	1.305
1.882	1.306
1.883	1.307
1.884	1.308
1.885	1.309
1.886	1.31
1.887	1.311
1.888	1.312
1.889	1.313
1.89	1.314
1.891	1.315
1.892	1.316
1.893	1.317
1.894	1.318
1.895	1.319
1.896	1.32
1.897	1.321
1.898	1.322
1.899	1.323
1.9	1.324
1.901	1.325
1.902	1.326
1.903	1.327
1.904	1.328
1.905	1.329
1.906	1.33
1.907	1.331
1.908	1.332
1.909	1.333
1.91	1.334
1.911	1.335
1.912	1.336
1.913	1.337
1.914	1.338
1.915	1.339
1.916	1.34
1.917	1.341
1.918	1.342
1.919	1.343
1.92	1.344
1.921	1.345
1.922	1.346
1.923	1.347
1.924	1.348
1.925	1.349
1.926	1.35
1.927	1.351
1.928	1.352
1.929	1.353
1.93	1.354
1.931	1.355
1.932	1.356
1.933	1.357
1.934	1.358
1.935	1.359
1.936	1.36
1.937	1.361
1.938	1.362
1.939	1.363
1.94	1.364
1.941	1.365
1.942	1.366
1.943	1.367
1.944	1.368
1.945	1.369
1.946	1.37
1.947	1.371
1.948	1.372
1.949	1.373
1.95	1.374
1.951	1.375
1.952	1.376
1.953	1.377
1.954	1.378
1.955	1.379
1.956	1.38
1.957	1.381
1.958	1.382
1.959	1.383
1.96	1.384
1.961	1.385
1.962	1.386
1.963	1.387
1.964	1.388
1.965	1.389
1.966	1.39
1.967	1.391
1.968	1.392
1.969	1.393
1.97	1.394
1.971	1.395
1.972	1.396
1.973	1.397
1.974	1.398
1.975	1.399
1.976	1.4
1.977	1.401
1.978	1.402
1.979	1.403
1.98	1.404
1.981	1.405
1.982	1.406
1.983	1.407
1.984	1.408
1.985	1.409
1.986	1.41
1.987	1.411
1.988	1.412
1.989	1.413
1.99	1.414
1.991	1.415
1.992	1.416
1.993	1.417
1.994	1.418
1.995	1.419
1.996	1.42
1.997	1.421
1.998	1.422
[truncated: 3,001 more rows]

## Sheet:  Supplementary Fig. 9
λ	G1	G2	G3	G4	G5	G6
420	40030	38740	38150	38200	38350	37990
421	39580	37860	38410	38370	37640	36920
422	39810	36720	39330	37110	38280	36850
423	40100	37420	37570	37490	37410	36560
424	38910	36020	37130	37080	37120	36320
425	37540	35640	35440	35470	36080	35210
426	37440	33900	35460	34800	34430	35210
427	36720	33600	33990	32640	33860	33270
428	35180	33330	32980	33390	33420	32010
429	34690	31730	33320	32020	32980	30970
430	34740	31440	33580	33100	32580	33170
431	33890	32930	32880	32170	33170	32290
432	35000	32720	32340	30980	31910	32150
433	34150	30780	33440	31030	31440	31680
434	33730	32480	33210	32020	31880	32390
435	35050	33490	33510	32670	31210	32760
436	35060	33560	34480	33660	31850	32540
437	36890	34170	35570	33550	34080	32930
438	38110	35350	34790	34230	34450	33900
439	39000	35350	38040	36130	36230	35530
440	41140	37820	37920	35540	37410	35740
441	40810	38070	37090	36360	36970	36410
442	42190	38770	38850	37470	37190	35490
443	43060	39110	38120	38160	37840	36980
444	45190	40280	39750	39200	38780	37090
445	47020	42480	42110	39290	38830	38270
446	49500	42670	44090	42010	40410	38400
447	55410	48720	46670	46210	43680	42410
448	59930	52150	49440	46950	46270	43950
449	66890	58540	53540	50200	50190	47520
450	73760	65320	59630	57580	53620	50850
451	84860	74350	66850	63290	61290	58250
452	98010	86180	76230	72750	68960	63930
453	114850	101010	87910	82380	79210	72490
454	134300	115130	100450	94370	86770	84820
455	156060	133470	114770	108150	101240	93980
456	179710	155550	133490	123120	117900	107410
457	213510	180100	154950	142760	132150	123900
458	249820	216460	181340	167990	157160	142780
459	294900	255500	213130	194010	182010	169330
460	345880	300830	247360	227420	209510	199380
461	404760	348990	285690	265350	243060	228520
462	472440	412670	336210	308700	290670	265060
463	554680	478480	391700	359110	333450	306370
464	651850	554770	457550	416260	386380	359600
465	757770	650970	539080	486370	451670	418080
466	874730	745080	615320	565930	518690	482920
467	1012080	860360	706680	647130	597720	552450
468	1158730	983500	815940	739700	680620	629650
469	1322670	1127750	936670	846490	785160	723950
470	1522090	1305010	1063740	965460	901920	829390
471	1702020	1460270	1192070	1093230	1011300	933940
472	1924720	1640010	1362250	1233320	1144130	1046630
473	2132250	1827870	1510370	1366690	1270970	1171530
474	2382250	2046630	1690580	1531030	1428390	1319980
475	2649440	2279150	1873830	1711760	1584910	1471530
476	2931430	2501360	2066720	1875170	1748540	1609320
477	3210740	2755110	2278300	2071720	1927300	1785280
478	3501790	2997510	2480510	2255820	2096530	1934580
479	3819460	3257670	2711710	2462180	2294080	2119270
480	4139550	3554820	2947430	2674440	2495860	2308910
481	4413420	3811860	3191670	2872770	2683360	2478910
482	4743880	4092100	3436980	3088930	2886460	2679760
483	5069330	4386210	3654330	3307470	3092290	2854710
484	5348580	4643960	3888060	3519590	3273070	3030980
485	5665590	4914430	4120600	3761900	3468430	3231390
486	5961900	5175810	4335380	3979580	3680560	3411310
487	6250710	5440910	4579300	4205530	3859540	3588120
488	6520240	5701450	4781880	4410050	4048330	3770510
489	6797760	5913530	4967690	4596140	4217350	3923700
490	7029480	6140320	5164640	4774900	4390700	4067620
491	7267510	6361250	5346900	4953760	4542760	4223770
492	7475950	6562140	5506380	5097580	4704190	4357710
493	7667140	6720470	5666640	5247550	4846550	4482590
494	7856040	6905610	5804750	5374140	4968740	4601170
495	8009120	7039580	5928390	5488130	5061010	4703420
496	8123340	7153440	6037980	5595250	5180370	4788530
497	8259610	7276210	6131470	5666820	5264040	4877580
498	8376020	7373530	6212080	5749260	5349430	4964460
499	8454290	7457990	6302160	5831260	5398500	5007040
500	8552680	7512800	6347170	5892350	5470250	5064490
501	8584310	7571380	6394080	5972660	5508810	5105770
502	8636320	7644470	6441470	6005910	5524340	5128030
503	8702610	7670870	6472900	6041470	5569820	5161070
504	8704550	7692270	6501600	6075740	5597240	5178750
505	8740070	7751330	6507100	6079540	5588130	5200970
506	8758570	7739600	6519970	6094840	5610270	5211890
507	8750360	7738090	6521640	6096390	5622010	5212880
508	8741640	7751330	6517450	6104630	5610480	5216210
509	8762710	7726470	6509890	6089280	5602640	5211490
510	8747630	7724910	6494060	6063160	5603220	5211240
511	8728790	7719260	6501980	6077570	5607830	5188710
512	8745800	7700980	6476580	6041420	5580340	5191910
513	8712120	7671200	6455460	6018700	5581460	5167000
514	8681800	7648590	6438960	6008010	5579260	5155190
515	8656130	7640600	6421680	5979840	5546980	5129170
516	8643680	7613310	6442380	5955290	5528760	5114230
517	8617550	7577760	6482090	5938350	5524830	5096860
518	8579490	7573990	6451740	5927940	5500270	5080030
519	8558280	7539010	6421130	5908530	5482470	5054390
520	8537220	7506150	6394950	5895910	5463060	5035220
521	8506900	7484150	6364370	5844050	5453690	5009120
522	8460980	7455560	6331680	5821170	5417050	4983380
523	8452370	7411010	6315030	5812270	5389560	4957870
524	8405870	7400160	6287430	5757290	5369200	4933790
525	8363520	7347250	6236780	5729290	5340710	4903900
526	8332710	7324580	6202550	5711960	5306340	4875530
527	8269200	7263350	6161290	5675520	5267720	4859950
528	8220210	7257770	6115730	5639950	5242280	4825010
529	8180010	7211270	6082450	5599440	5206410	4797160
530	8140500	7159230	6042470	5546200	5168460	4772790
531	8078910	7096860	5994470	5498850	5143590	4722530
532	8010180	7058830	5921270	5455630	5071870	4682480
533	7955160	6977450	5889950	5413600	5019260	4662560
534	7875390	6933350	5827660	5353330	4986180	4608510
535	7803860	6853250	5758280	5288520	4928450	4557160
536	7713800	6771510	5690120	5231330	4847310	4492190
537	7634450	6711930	5628540	5169960	4815920	4438210
538	7526510	6620200	5542060	5087190	4742970	4383970
539	7440130	6511840	5463800	5036720	4672700	4320420
540	7330080	6436600	5385880	4947610	4611880	4244660
541	7241430	6340170	5309600	4878450	4534630	4193430
542	7128460	6251290	5217120	4802240	4456110	4111120
543	7023930	6162830	5136970	4714510	4391640	4041680
544	6891630	6053050	5042310	4637340	4302010	3971460
545	6792120	5948600	4942960	4547280	4225600	3889350
546	6687300	5849020	4868920	4463460	4154510	3833370
547	6546980	5726240	4759280	4397520	4061760	3739940
548	6428460	5630020	4679330	4303480	3983210	3668070
549	6321710	5529370	4584590	4204180	3902860	3602640
550	6210130	5408230	4550010	4129470	3822020	3528800
551	6125540	5307900	4470260	4047480	3737320	3450870
552	6017030	5229450	4374580	3960880	3669180	3382990
553	5903500	5108920	4293820	3867990	3577060	3311530
554	5813890	5012130	4200910	3790370	3518030	3250490
555	5679550	4893890	4108600	3709200	3443450	3178200
556	5573170	4792720	4026090	3633920	3367730	3097550
557	5451430	4705970	3933990	3554240	3285330	3029780
558	5326810	4599040	3844720	3465500	3219820	2976890
559	5213910	4505800	3747890	3390420	3133110	2903950
560	5126790	4423910	3674050	3314510	3085240	2825220
561	5013160	4318670	3598210	3224640	3019500	2766120
562	4906810	4223250	3509200	3150610	2943280	2701600
563	4810520	4136560	3447620	3082460	2873290	2625370
564	4690900	4046320	3417890	2995750	2811440	2576390
565	4605070	3949490	3380160	2925800	2752130	2503260
566	4491750	3873930	3300830	2861380	2671780	2457790
567	4399320	3777340	3213630	2818560	2619980	2399780
568	4296450	3698740	3125550	2755750	2553370	2354640
569	4209560	3636840	3057520	2699820	2511990	2308890
570	4112330	3608050	2986340	2638500	2457630	2249550
571	4040060	3522820	2930630	2571170	2405680	2189450
572	3942970	3455570	2845260	2514890	2336570	2148830
573	3863840	3375280	2783510	2458530	2288790	2097270
574	3783810	3275860	2717250	2390970	2226160	2040680
575	3678370	3208560	2657720	2343600	2180580	1994340
576	3607980	3132530	2581650	2279490	2137080	1943760
577	3526130	3058360	2525800	2237290	2078860	1906100
578	3438330	2976050	2458250	2177890	2036670	1859260
579	3362990	2917560	2398770	2120930	1976470	1804330
580	3283180	2832180	2332350	2066590	1920630	1772460
581	3197640	2768810	2284280	2020070	1881310	1718060
582	3114600	2700700	2222120	1970100	1830370	1677620
583	3036070	2625940	2170410	1918960	1789210	1646250
584	2978200	2575740	2122570	1875950	1740180	1611530
585	2896660	2498570	2062510	1810290	1704150	1558580
586	2816640	2426580	1996870	1768050	1653150	1520890
587	2747850	2370020	1954880	1715250	1611870	1477590
588	2671090	2305460	1893180	1663470	1566820	1430920
589	2598770	2240500	1839010	1616930	1525460	1402370
590	2531060	2177660	1786910	1574790	1472340	1355370
591	2464910	2128320	1735720	1534840	1438000	1325220
592	2399030	2054250	1690300	1488670	1399190	1280590
593	2334320	2003960	1645590	1444000	1352640	1245300
594	2254690	1941860	1589630	1398030	1317110	1209140
595	2191480	1877890	1545060	1355990	1272570	1170310
596	2131290	1830360	1497420	1313840	1241860	1129860
597	2064560	1778820	1449140	1272000	1200260	1099230
598	2002210	1721630	1404660	1245230	1162050	1070260
599	1949490	1667210	1365120	1205850	1123270	1031100
600	1878950	1622220	1314570	1166300	1096190	1000760
601	1825270	1572080	1277960	1131690	1060490	974600
602	1766810	1526590	1233180	1097610	1024000	941440
603	1715460	1481110	1194640	1062870	989610	907450
604	1668030	1426600	1160720	1026300	959740	881610
605	1660240	1375030	1131120	995600	929840	852050
606	1601730	1341160	1093450	961890	897180	828000
607	1552460	1297130	1055680	936260	870990	797140
608	1499630	1251550	1032480	905250	846180	776830
609	1460150	1224840	1008550	878250	822260	754090
610	1411100	1178250	984980	851570	793960	728250
611	1355220	1145760	955330	825760	766480	696510
612	1320600	1105510	921970	806160	742920	679060
613	1282590	1069280	892040	782400	718600	655020
614	1238920	1036030	868490	765060	700570	634410
615	1198890	1012100	835230	731400	677390	611240
616	1163400	979420	803380	711220	652980	592060
617	1121710	946690	785840	689420	632890	579340
618	1091700	911760	753260	665670	611030	558820
619	1047730	885270	727790	647150	590790	537470
620	1012440	855150	708360	619510	572180	519380
621	982010	833750	684060	607350	560820	504890
622	948420	803750	666180	584460	537350	485160
623	922930	774640	645050	566660	524120	473660
624	903880	753620	621180	548160	504820	458700
625	871950	730950	603330	529390	488050	443230
626	842860	707940	580760	513010	476280	430030
627	814410	679110	560080	497790	458190	413080
628	784040	652690	546280	481770	445190	405020
629	763130	635260	528520	462450	429710	386590
630	734840	616730	502660	447270	415450	375150
631	708300	596690	491360	436780	404250	364890
632	688450	573880	472950	414600	390130	351990
633	663660	553990	456690	404430	373820	338270
634	640600	535500	439970	392730	365020	329900
635	612540	524300	428880	375610	348450	318290
636	594570	500850	414740	366040	335800	309340
637	576650	484140	401130	353890	326210	295310
638	550200	466110	388980	340160	312660	290370
639	536730	455570	372620	328130	304320	278630
640	523320	438950	359960	315430	294060	267030
641	500200	418150	351340	304390	285900	256490
642	481420	407720	335640	293800	269920	247470
643	463370	392470	326710	283800	264280	238900
644	457710	373090	319420	276100	255390	227340
645	441840	357870	310350	262930	243050	218020
646	422970	346870	294690	253110	230650	211260
647	409760	333750	284300	243050	225700	200420
648	393800	322010	273190	235430	217850	195230
649	379780	308350	262170	223120	209080	187500
650	364270	300500	254940	217000	201230	181160
651	355980	290410	243470	210700	194540	175110
652	345510	280020	239490	204720	190280	169620
653	331910	268160	227900	199900	179580	166850
654	316220	260270	220880	190930	175750	159030
655	311470	251160	214540	186980	170560	152350
656	296390	241800	205210	180030	165000	147870
657	286160	234800	198210	175700	158580	142730
658	277080	225740	192250	169760	154040	135420
659	270100	216860	181750	163050	146900	130210
660	257020	213410	176950	156460	142100	129020
661	250700	203900	167940	156000	135920	122490
662	242540	196170	164600	148290	133060	118590
663	235860	188240	162040	144260	128250	114970
664	228120	183710	154060	137600	126070	110650
665	218710	179020	150230	134300	118010	104870
666	210510	172110	144600	130250	114380	103690
667	203750	168710	138870	124920	112520	97930
668	194370	166830	132710	120190	105820	95580
669	190350	159960	127170	118150	104300	94130
670	182650	155330	124040	112990	97960	90250
671	176980	149400	121690	109120	95900	87470
672	169580	144650	116370	104780	92590	83690
673	164180	138820	112480	102380	91890	80980
674	157720	132740	108390	98340	86410	77710
675	152680	127360	103040	95840	84030	76020
676	145360	125640	101450	93550	81050	72630
677	142320	118100	96670	89200	77380	68830
678	137170	116300	93770	86840	75920	68940
679	132470	110940	88470	84150	73880	65400
680	128910	106660	86380	81750	71010	62750
681	125600	102980	83200	77540	69370	61240
682	119250	99020	80720	74310	67120	58060
683	113370	95270	78290	72870	66340	57060
684	110540	94220	75990	70860	61850	54600
685	105470	88950	73420	66320	59240	52460
686	103190	86770	71740	65310	57210	50180
687	99340	82660	67710	64310	55210	48460
688	95980	80690	65240	60290	52720	46790
689	92870	77730	64310	58120	51710	46380
690	89330	75930	61200	56750	49850	44740
691	85730	72040	58510	55010	48930	43870
692	82990	69820	56560	51830	47430	40090
693	79480	66380	54100	48970	45320	39980
694	77250	64180	53010	48150	43370	38550
695	73540	62740	51390	45770	41340	36650
696	74040	61300	48840	44880	39970	36020
697	70470	57730	48580	43910	37740	34900
698	67420	55300	46540	42010	37770	34160
699	63210	53620	44460	41040	35260	32290
700	61170	53420	43630	38690	34820	31060
701	60640	50010	41850	37010	33030	30270
702	58360	47010	40920	37660	30890	29230
703	55560	45890	39660	35330	31250	28800
704	52930	45560	38320	34630	29230	27140
705	50270	44530	36880	32930	30150	26510
706	49530	41110	35700	31540	27310	25150
707	46920	41680	33900	30500	27160	24770
708	46400	38550	32630	29270	26430	23700
709	43540	37230	31510	28240	25410	23590
710	42970	35740	30370	27320	23930	21100
711	41640	34410	29560	27150	23720	20400
712	40650	33870	29530	25030	21580	19640
713	38110	32660	27100	24410	22360	19460
714	36490	31530	27160	23820	20910	19160
715	36650	30620	24640	23030	19700	18310
716	34940	28350	25440	22600	19780	17940
717	33880	28010	24530	21090	19200	17280
718	32530	26730	23190	20890	19030	16540
719	31440	25940	22370	19760	18260	17190
720	30690	25120	21750	19300	17220	15310
721	29320	25200	20850	18930	16600	14850
722	28040	23780	20450	18000	16820	15550
723	26880	22910	19220	18200	14680	14690
724	26170	23120	19300	16340	15190	13830
725	25040	22320	18020	15860	14440	13730
726	24340	21760	17160	15510	13680	12910
727	22940	20220	16780	15460	14530	12840
728	22780	20600	16190	14970	13540	12320
729	22670	18690	16050	14130	12570	11410
730	22440	18340	15210	14470	13070	11740
731	21760	17810	14530	13710	12290	11210
732	20010	17130	14950	12720	11750	10970
733	20280	17610	14340	12830	11780	10720
734	20210	16420	12880	12360	11050	10370
735	18600	15500	12720	12220	10640	10140
736	17500	15360	13080	11120	10330	9440
737	17530	14640	12530	11760	10120	9310
738	17820	15080	12170	10930	9940	9160
739	16810	14030	11080	10850	10220	9100
740	16250	13320	11520	10530	8840	7970
741	14880	13190	10780	10700	9010	7940
742	15390	12890	10260	9940	9400	8270
743	14760	12190	10160	9300	8450	7680
744	13750	11660	9640	9470	8390	7650
745	14220	11590	9870	8850	8150	7310
746	13410	10870	9710	8870	8180	7160
747	13290	11460	9170	8570	7460	6980
748	12470	10610	9040	8440	7110	6780
749	12510	10380	8860	7890	6920	6660
750	12030	9880	8540	7950	7210	7130
751	11900	9720	8050	7360	6930	6850
752	11360	9380	8060	7510	6490	6310
753	11150	9230	7510	7580	6370	6250
754	10420	8720	7620	7470	6040	5600
755	10410	8830	7490	6460	6560	5470
756	9640	9010	7300	6520	5970	5290
757	9800	8520	7110	6710	6100	5370
758	9610	8080	6770	6800	5560	5160
759	9230	7960	6620	6130	5810	5790
760	9360	7630	6170	5790	5450	5140
761	8350	7660	6310	6220	5570	5030
762	8840	7560	6100	6030	5340	4670
763	8460	7300	5870	5480	5410	5200
764	8600	6620	6070	5190	5520	4560
765	7320	7070	5440	5040	4790	4490
766	8000	6920	5640	5790	4970	4830
767	7650	6640	5470	5410	4470	4380
768	7640	6400	5480	4870	4970	4510
769	7040	6000	4930	5100	4670	4580
770	7380	5570	5250	4580	4790	4030
771	7230	6200	5240	4600	4560	4390
772	7010	5900	5220	4390	4590	4530
773	6790	5470	4920	4610	4080	3860
774	6210	5840	4730	4690	4030	3870
775	6400	5750	4950	4540	3920	4190
776	6090	5240	4750	4850	4190	3850
777	6810	5430	4810	4880	4390	3690
778	6110	4750	4920	4490	3930	4250
779	5970	5180	4400	4090	3980	3790
780	5600	4690	4550	3630	3930	3680

## Sheet: Supplementary Fig. 10
	2a	1a	4-Me-PhCO2N(n-Bu)4	4-Me-PhCO2N(n-Bu)4+Cu(TMHD)2	Cu(TMHD)2
0	1	1	1	1	1
5		1.06	1.05852
10	1.01782	1.1	1.15987	1.11	1.02
15	1.02801	1.14	1.23916
20		1.17	1.30041
25	1.05586	1.22	1.4086
30	1.06928	1.27	1.5032	1.34	1.07
35
40				1.44	1.11
45	1.09731
50	1.10853			1.56	1.14
55
60				1.68

[truncated: 40 more sheets:  Supplementary Fig. 11,  Supplementary Fig. 12,  Supplementary Fig. 16,  Supplementary Fig. 17,  Supplementary Fig. 18,  Supplementary Fig. 19,  Supplementary Fig. 20,  Supplementary Fig. 21,  Supplementary Fig. 22,  Supplementary Fig. 23,  Supplementary Fig. 24,  Supplementary Fig. 25,  Supplementary Fig. 26,  Supplementary Fig. 27,  Supplementary Fig. 28,  Supplementary Fig. 29,  Supplementary Fig. 30,  Supplementary Fig. 31,  Supplementary Fig. 32,  Supplementary Fig. 33 …]
